# Supplementary material for: Chlorido(4,4′,4′′-tri-tert-butyl-2,2′:6′,2′′-terpyridine)­platinum(II) tetra­fluorido­borate
Source: Acta Crystallogr Sect E Struct Rep Online. 2010 Nov 30;66(Pt 12):m1702–3. doi: 10.1107/S1600536810048762 (PMC3011620; doi:10.1107/S1600536810048762)
Supplement: Supplementary file 1 [file e-66-m1702-sup1.cif]

##############################################################################
###                                                                        ###
###        Electronic paper (Acta Crystallographica Section E)             ###
###                                                                        ###
##############################################################################
#                                                                            #
# This CIF contains the data in a paper accepted for publication in Acta     #
# Crystallographica Section E. It conforms to the requirements of Notes      #
# for Authors for Section E, and has been peer reviewed under the auspices   #
# of the IUCr Commission on Journals.                                        #
#                                                                            #
# Full details of the Crystallographic Information File format               #
# are given in the paper "The Crystallographic Information File (CIF):       #
# a New Standard Archive File for Crystallography" by S. R. Hall, F. H.      #
# Allen and I. D. Brown [Acta Cryst. (1991), A47, 655-685].                  #
#                                                                            #
# The current version of the core CIF dictionary is obtainable from          #
# ftp://ftp.iucr.org/pub/cif_core.dic. The current version number is 2.4.    #
#                                                                            #
# Software is freely available for graphical display of the structure(s) in  #
# this CIF.  For information consult the CIF home page http://www.iucr.org/  #
# cif/home.html                                                              #
#                                                                            #
# This file may be used for bona fide research purposes within the           #
# scientific community so long as proper attribution is given to the journal # 
# article from which it was obtained.                                        #
#                                                                            #
##############################################################################
                                             
data_global
_audit_creation_method     'WinGX routine CIF_UPDATE'
_audit_conform_dict_name     cif_core.dic
_audit_conform_dict_version     2.3
_journal_date_recd_electronic     2010-10-05
_journal_date_accepted     2010-11-22
_journal_name_full     'Acta Crystallographica, Section E'
_journal_year     2010
_journal_volume     66
_journal_issue     12
_journal_page_first     m1702
_journal_page_last     m1703
_journal_paper_category     QM
_journal_coeditor_code     PV2335
_publ_contact_author_name     'Smucker, Bradley W.'
_publ_contact_author_address
;
Department of Chemistry
Austin College
900 North Grand
Sherman, TX 75090-4400
USA
;
_publ_contact_author_email     bsmucker@austincollege.edu
_publ_contact_author_fax     '00(903)8132420'
_publ_contact_author_phone     '00(903)8132217'
_publ_section_title
;
Chlorido(4,4',4''-tri-<i>tert</i>-butyl-2,2':6',2''-terpyridine)platinum(II)
tetrafluoridoborate
;
loop_
    _publ_author_name
    _publ_author_address
    'Batrice, Rami J.'
;
Department of Chemistry
Austin College
900 North Grand
Sherman, TX 75090-4400
USA
;
    'Nesterov, Vladimir N.'
;
Department of Chemistry
University of North Texas
1155 Union Circle, #305070
Denton, TX 76203-5070
USA
;
    'Bradley W. Smucker'
;
Department of Chemistry
Austin College
900 North Grand
Sherman, TX 75090-4400
USA
;
data_I
_audit_creation_method     SHELXL-97
_chemical_name_systematic
;
Chlorido(4,4',4''-tri-<i>tert</i>-butyl-2,2':6',2''-terpyridine)platinum(II)
tetrafluoridoborate
;
_chemical_name_common     ?
_chemical_formula_moiety     'C27 H35 Cl N3 Pt +, B F4 -'
_chemical_formula_sum     'C27 H35 B Cl F4 N3 Pt'
_chemical_formula_iupac     '[Pt Cl (C27 H35 N3)] B F4'
_chemical_formula_weight     718.93
_chemical_melting_point     ?
_symmetry_cell_setting     monoclinic
_symmetry_space_group_name_H-M     'P 21/n'
_symmetry_space_group_name_Hall     '-P 2yn'
loop_
    _symmetry_equiv_pos_as_xyz
    'x, y, z'
    '-x+1/2, y+1/2, -z+1/2'
    '-x, -y, -z'
    'x-1/2, -y-1/2, z-1/2'
_cell_length_a     12.5921(7)
_cell_length_b     16.4998(9)
_cell_length_c     13.3262(7)
_cell_angle_alpha     90.00
_cell_angle_beta     92.2390(10)
_cell_angle_gamma     90.00
_cell_volume     2766.6(3)
_cell_formula_units_Z     4
_cell_measurement_reflns_used     9942
_cell_measurement_theta_min     2.18
_cell_measurement_theta_max     27.13
_cell_measurement_temperature     100(2)
_exptl_crystal_description     plate
_exptl_crystal_colour     red
_exptl_crystal_size_max     0.35
_exptl_crystal_size_mid     0.12
_exptl_crystal_size_min     0.09
_exptl_crystal_density_diffrn     1.726
_exptl_crystal_density_meas     ?
_exptl_crystal_density_method     'not measured'
_exptl_crystal_F_000     1416
_exptl_absorpt_coefficient_mu     5.217
_exptl_absorpt_correction_type     numerical
_exptl_absorpt_process_details     '(SADABS; Bruker, 2008)'
_exptl_absorpt_correction_T_min     0.2655
_exptl_absorpt_correction_T_max     0.6567
_exptl_special_details
;
;
_diffrn_ambient_temperature     100(2)
_diffrn_radiation_type     MoK\a
_diffrn_radiation_wavelength     0.71073
_diffrn_radiation_source     'fine-focus sealed tube'
_diffrn_radiation_monochromator     graphite
_diffrn_measurement_device_type     'Bruker SMART APEXII CCD'
_diffrn_measurement_method     \w
_diffrn_detector_area_resol_mean     ?
_diffrn_reflns_number     24815
_diffrn_reflns_av_R_equivalents     0.0274
_diffrn_reflns_av_sigmaI/netI     0.0243
_diffrn_reflns_theta_min     1.97
_diffrn_reflns_theta_max     27.17
_diffrn_reflns_theta_full     27.17
_diffrn_measured_fraction_theta_max     0.995
_diffrn_measured_fraction_theta_full     0.995
_diffrn_reflns_limit_h_min     -16
_diffrn_reflns_limit_h_max     16
_diffrn_reflns_limit_k_min     -21
_diffrn_reflns_limit_k_max     21
_diffrn_reflns_limit_l_min     -17
_diffrn_reflns_limit_l_max     17
_refine_special_details
;
Refinement of <i>F</i>^2^ against ALL reflections. The weighted <i>R</i>-factor
<i>wR</i> and goodness of fit <i>S</i> are based on <i>F</i>^2^, conventional
<i>R</i>-factors <i>R</i> are based on <i>F</i>, with <i>F</i> set to zero for
negative <i>F</i>^2^. The threshold expression of <i>F</i>^2^ >
\s(<i>F</i>^2^) is used only for calculating <i>R</i>-factors(gt) <i>etc</i>.
and is not relevant to the choice of reflections for refinement.
<i>R</i>-factors based on <i>F</i>^2^ are statistically about twice as large
as those based on <i>F</i>, and <i>R</i>- factors based on ALL data will be
even larger.
;
_reflns_number_total     6116
_reflns_number_gt     5415
_reflns_threshold_expression     I>2\s(I)
_refine_ls_structure_factor_coef     Fsqd
_refine_ls_matrix_type     full
_refine_ls_R_factor_all     0.0255
_refine_ls_R_factor_gt     0.0203
_refine_ls_wR_factor_gt     0.0551
_refine_ls_wR_factor_ref     0.0579
_refine_ls_goodness_of_fit_ref     1.002
_refine_ls_restrained_S_all     1.002
_refine_ls_number_reflns     6116
_refine_ls_number_parameters     343
_refine_ls_number_restraints     0
_refine_ls_hydrogen_treatment     constr
_refine_ls_weighting_scheme     calc
_refine_ls_weighting_details
                 'calc w=1/[\s^2^(Fo^2^)+(0.0400P)^2^] where P=(Fo^2^+2Fc^2^)/3'
_atom_sites_solution_hydrogens     geom
_atom_sites_solution_primary     direct
_atom_sites_solution_secondary     difmap
_refine_ls_shift/su_max     0.004
_refine_ls_shift/su_mean     0.000
_refine_diff_density_max     1.930
_refine_diff_density_min     -0.887
_refine_ls_extinction_method     none
_refine_ls_extinction_coef     ?
loop_
    _atom_type_symbol
    _atom_type_description
    _atom_type_scat_dispersion_real
    _atom_type_scat_dispersion_imag
    _atom_type_scat_source
    'C' 'C' 0.0033 0.0016
                         'International Tables Vol C Tables 4.2.6.8 and 6.1.1.4'
    'H' 'H' 0.0000 0.0000
                         'International Tables Vol C Tables 4.2.6.8 and 6.1.1.4'
    'B' 'B' 0.0013 0.0007
                         'International Tables Vol C Tables 4.2.6.8 and 6.1.1.4'
    'N' 'N' 0.0061 0.0033
                         'International Tables Vol C Tables 4.2.6.8 and 6.1.1.4'
    'F' 'F' 0.0171 0.0103
                         'International Tables Vol C Tables 4.2.6.8 and 6.1.1.4'
    'Pt' 'Pt' -1.7033 8.3905
                         'International Tables Vol C Tables 4.2.6.8 and 6.1.1.4'
    'Cl' 'Cl' 0.1484 0.1585
                         'International Tables Vol C Tables 4.2.6.8 and 6.1.1.4'
_computing_data_collection     'APEX2 (Bruker, 2007)'
_computing_cell_refinement     'SAINT (Bruker, 2007)'
_computing_data_reduction     'APEX2 (Bruker, 2007)'
_computing_structure_solution     'SHELXS97 (Sheldrick, 2008)'
_computing_structure_refinement     'SHELXL97 (Sheldrick, 2008)'
_computing_molecular_graphics     'SHELXTL (Sheldrick, 2008)'
_computing_publication_material
;
SHELXTL (Sheldrick, 2008) and <i>Mercury</i>
(Macrae <i>et al.</i>, 2008)
;
loop_
    _atom_site_type_symbol
    _atom_site_label
    _atom_site_fract_x
    _atom_site_fract_y
    _atom_site_fract_z
    _atom_site_U_iso_or_equiv
    _atom_site_adp_type
    _atom_site_calc_flag
    _atom_site_refinement_flags
    _atom_site_occupancy
    _atom_site_disorder_assembly
    _atom_site_disorder_group
    Pt Pt1 0.387307(7) 0.441874(6) 0.526749(7) 0.01521(5) Uani d . 1 . .
    Cl Cl1 0.31903(6) 0.53400(4) 0.63655(5) 0.02397(15) Uani d . 1 . .
    N N1 0.35302(17) 0.49919(13) 0.39565(16) 0.0171(5) Uani d . 1 . .
    N N2 0.44357(17) 0.36376(13) 0.43485(16) 0.0152(4) Uani d . 1 . .
    N N3 0.43642(17) 0.35687(13) 0.62754(16) 0.0168(4) Uani d . 1 . .
    C C1 0.3043(2) 0.57117(15) 0.3825(2) 0.0199(6) Uani d . 1 . .
    H H1A 0.2845 0.6011 0.4397 0.024 Uiso calc R 1 . .
    C C2 0.2822(2) 0.60272(16) 0.2876(2) 0.0226(6) Uani d . 1 . .
    H H2A 0.2490 0.6542 0.2809 0.027 Uiso calc R 1 . .
    C C3 0.3078(2) 0.56012(15) 0.2020(2) 0.0218(6) Uani d . 1 . .
    C C4 0.3612(2) 0.48624(15) 0.2170(2) 0.0192(6) Uani d . 1 . .
    H H4A 0.3824 0.4558 0.1607 0.023 Uiso calc R 1 . .
    C C5 0.3830(2) 0.45736(15) 0.3128(2) 0.0168(5) Uani d . 1 . .
    C C6 0.4388(2) 0.37982(15) 0.3360(2) 0.0170(5) Uani d . 1 . .
    C C7 0.4844(2) 0.32631(16) 0.2701(2) 0.0185(5) Uani d . 1 . .
    H H7A 0.4801 0.3366 0.1999 0.022 Uiso calc R 1 . .
    C C8 0.5366(2) 0.25723(16) 0.3070(2) 0.0179(5) Uani d . 1 . .
    C C9 0.5381(2) 0.24221(16) 0.41048(19) 0.0167(5) Uani d . 1 . .
    H H9A 0.5719 0.1950 0.4372 0.020 Uiso calc R 1 . .
    C C10 0.4901(2) 0.29631(15) 0.47348(19) 0.0165(5) Uani d . 1 . .
    C C11 0.4815(2) 0.29055(16) 0.5836(2) 0.0170(5) Uani d . 1 . .
    C C12 0.5092(2) 0.22285(15) 0.6392(2) 0.0175(5) Uani d . 1 . .
    H H12A 0.5418 0.1784 0.6072 0.021 Uiso calc R 1 . .
    C C13 0.4903(2) 0.21825(16) 0.7415(2) 0.0192(5) Uani d . 1 . .
    C C14 0.4492(2) 0.28732(17) 0.7852(2) 0.0213(6) Uani d . 1 . .
    H H14A 0.4377 0.2880 0.8552 0.026 Uiso calc R 1 . .
    C C15 0.4246(2) 0.35546(16) 0.7275(2) 0.0197(6) Uani d . 1 . .
    H H15A 0.3987 0.4025 0.7596 0.024 Uiso calc R 1 . .
    C C16 0.2742(2) 0.59045(17) 0.0967(2) 0.0243(6) Uani d . 1 . .
    C C17 0.1605(3) 0.55930(17) 0.0725(3) 0.0314(7) Uani d . 1 . .
    H H17A 0.1127 0.5794 0.1231 0.047 Uiso calc R 1 . .
    H H17B 0.1604 0.4999 0.0729 0.047 Uiso calc R 1 . .
    H H17C 0.1363 0.5788 0.0060 0.047 Uiso calc R 1 . .
    C C18 0.3479(3) 0.55840(19) 0.0164(3) 0.0341(8) Uani d . 1 . .
    H H18A 0.4210 0.5754 0.0328 0.051 Uiso calc R 1 . .
    H H18B 0.3252 0.5803 -0.0494 0.051 Uiso calc R 1 . .
    H H18C 0.3443 0.4991 0.0145 0.051 Uiso calc R 1 . .
    C C19 0.2725(3) 0.68348(17) 0.0921(2) 0.0321(7) Uani d . 1 . .
    H H19A 0.2222 0.7043 0.1402 0.048 Uiso calc R 1 . .
    H H19B 0.2504 0.7010 0.0242 0.048 Uiso calc R 1 . .
    H H19C 0.3437 0.7045 0.1091 0.048 Uiso calc R 1 . .
    C C20 0.5899(2) 0.19879(17) 0.2353(2) 0.0214(6) Uani d . 1 . .
    C C21 0.6566(2) 0.13425(17) 0.2912(2) 0.0230(6) Uani d . 1 . .
    H H21A 0.7109 0.1607 0.3345 0.035 Uiso calc R 1 . .
    H H21B 0.6910 0.0995 0.2426 0.035 Uiso calc R 1 . .
    H H21C 0.6104 0.1013 0.3325 0.035 Uiso calc R 1 . .
    C C22 0.5025(3) 0.15485(19) 0.1712(2) 0.0322(7) Uani d . 1 . .
    H H22A 0.4562 0.1247 0.2154 0.048 Uiso calc R 1 . .
    H H22B 0.5356 0.1172 0.1250 0.048 Uiso calc R 1 . .
    H H22C 0.4603 0.1948 0.1327 0.048 Uiso calc R 1 . .
    C C23 0.6620(3) 0.2465(2) 0.1672(3) 0.0404(9) Uani d . 1 . .
    H H23A 0.7130 0.2782 0.2084 0.061 Uiso calc R 1 . .
    H H23B 0.6187 0.2831 0.1245 0.061 Uiso calc R 1 . .
    H H23C 0.7004 0.2088 0.1249 0.061 Uiso calc R 1 . .
    C C24 0.5084(2) 0.13826(17) 0.7973(2) 0.0232(6) Uani d . 1 . .
    C C25 0.4381(3) 0.07374(18) 0.7441(3) 0.0329(7) Uani d . 1 . .
    H H25A 0.4637 0.0639 0.6767 0.049 Uiso calc R 1 . .
    H H25B 0.3645 0.0930 0.7389 0.049 Uiso calc R 1 . .
    H H25C 0.4413 0.0233 0.7829 0.049 Uiso calc R 1 . .
    C C26 0.6249(2) 0.11286(18) 0.7924(2) 0.0290(7) Uani d . 1 . .
    H H26A 0.6437 0.1076 0.7220 0.044 Uiso calc R 1 . .
    H H26B 0.6354 0.0607 0.8265 0.044 Uiso calc R 1 . .
    H H26C 0.6702 0.1540 0.8255 0.044 Uiso calc R 1 . .
    C C27 0.4771(3) 0.14391(19) 0.9062(2) 0.0365(8) Uani d . 1 . .
    H H27A 0.5214 0.1846 0.9413 0.055 Uiso calc R 1 . .
    H H27B 0.4875 0.0911 0.9388 0.055 Uiso calc R 1 . .
    H H27C 0.4022 0.1597 0.9087 0.055 Uiso calc R 1 . .
    F F1 0.78839(14) 0.21514(10) 0.65679(12) 0.0296(4) Uani d . 1 . .
    F F2 0.88980(12) 0.16408(12) 0.53331(11) 0.0282(4) Uani d . 1 . .
    F F3 0.76581(14) 0.26159(10) 0.49683(14) 0.0329(4) Uani d . 1 . .
    F F4 0.71285(13) 0.13398(9) 0.53646(12) 0.0254(4) Uani d . 1 . .
    B B1 0.7889(3) 0.19389(19) 0.5557(2) 0.0213(6) Uani d . 1 . .
loop_
    _atom_site_aniso_label
    _atom_site_aniso_U_11
    _atom_site_aniso_U_22
    _atom_site_aniso_U_33
    _atom_site_aniso_U_12
    _atom_site_aniso_U_13
    _atom_site_aniso_U_23
    Pt1 0.01385(7) 0.01259(6) 0.01913(7) 0.00101(4) 0.00005(4) -0.00161(4)
    Cl1 0.0266(4) 0.0180(3) 0.0276(4) 0.0041(3) 0.0058(3) -0.0037(3)
    N1 0.0166(11) 0.0140(11) 0.0206(11) 0.0007(9) -0.0031(9) 0.0013(9)
    N2 0.0138(11) 0.0134(10) 0.0183(11) 0.0010(8) -0.0015(9) -0.0002(8)
    N3 0.0138(11) 0.0164(11) 0.0202(11) 0.0001(9) 0.0005(9) -0.0008(9)
    C1 0.0171(14) 0.0149(13) 0.0275(15) 0.0003(10) -0.0011(11) -0.0018(11)
    C2 0.0193(14) 0.0147(13) 0.0336(16) 0.0017(11) -0.0021(12) 0.0040(11)
    C3 0.0174(14) 0.0182(14) 0.0295(16) -0.0041(10) -0.0005(12) 0.0041(11)
    C4 0.0182(14) 0.0164(13) 0.0229(14) -0.0008(10) -0.0005(11) 0.0010(11)
    C5 0.0144(13) 0.0136(12) 0.0222(14) -0.0020(10) -0.0017(11) -0.0029(10)
    C6 0.0153(13) 0.0158(12) 0.0195(13) 0.0011(10) -0.0039(10) 0.0000(10)
    C7 0.0196(14) 0.0191(13) 0.0165(12) 0.0005(11) -0.0022(10) -0.0015(11)
    C8 0.0169(13) 0.0169(13) 0.0197(13) 0.0010(10) -0.0006(10) -0.0003(10)
    C9 0.0155(13) 0.0152(12) 0.0194(13) 0.0017(10) -0.0009(10) -0.0005(10)
    C10 0.0166(13) 0.0132(12) 0.0195(13) 0.0001(10) -0.0016(10) 0.0002(10)
    C11 0.0133(13) 0.0166(12) 0.0211(13) 0.0013(10) 0.0007(10) -0.0028(10)
    C12 0.0183(14) 0.0152(12) 0.0192(13) 0.0013(10) 0.0012(10) -0.0016(10)
    C13 0.0159(13) 0.0198(13) 0.0218(14) -0.0007(11) 0.0007(11) 0.0017(11)
    C14 0.0207(14) 0.0259(14) 0.0174(13) 0.0027(12) 0.0033(11) -0.0012(11)
    C15 0.0163(13) 0.0206(13) 0.0223(14) 0.0023(11) 0.0047(11) -0.0046(11)
    C16 0.0271(16) 0.0189(14) 0.0267(15) 0.0042(12) -0.0018(12) 0.0076(12)
    C17 0.0337(19) 0.0297(17) 0.0299(17) 0.0002(13) -0.0086(14) 0.0031(13)
    C18 0.041(2) 0.0301(18) 0.0312(18) 0.0074(14) 0.0066(15) 0.0129(13)
    C19 0.0403(19) 0.0228(15) 0.0330(17) 0.0005(14) -0.0016(14) 0.0083(13)
    C20 0.0250(15) 0.0217(14) 0.0177(13) 0.0079(11) 0.0037(11) 0.0003(11)
    C21 0.0238(15) 0.0229(14) 0.0222(14) 0.0061(12) 0.0002(11) -0.0040(11)
    C22 0.0386(19) 0.0310(17) 0.0263(16) 0.0120(14) -0.0073(14) -0.0090(13)
    C23 0.045(2) 0.0331(18) 0.045(2) 0.0127(16) 0.0243(17) 0.0129(15)
    C24 0.0305(16) 0.0184(13) 0.0210(14) 0.0036(12) 0.0043(12) 0.0011(11)
    C25 0.038(2) 0.0274(16) 0.0330(18) -0.0066(14) 0.0034(15) 0.0073(13)
    C26 0.0330(18) 0.0231(15) 0.0309(16) 0.0058(13) 0.0001(13) 0.0070(13)
    C27 0.056(2) 0.0277(16) 0.0263(16) 0.0092(15) 0.0129(15) 0.0065(13)
    F1 0.0309(10) 0.0321(10) 0.0259(9) 0.0006(8) 0.0025(7) -0.0067(7)
    F2 0.0232(10) 0.0361(11) 0.0255(9) 0.0054(7) 0.0044(7) -0.0007(7)
    F3 0.0332(10) 0.0228(9) 0.0422(11) -0.0023(7) -0.0048(8) 0.0117(8)
    F4 0.0261(9) 0.0195(8) 0.0305(9) -0.0023(7) -0.0012(7) 0.0009(7)
    B1 0.0222(16) 0.0194(16) 0.0223(16) 0.0004(12) 0.0002(13) 0.0005(12)
_geom_special_details
;
All e.s.d.'s (except the e.s.d. in the dihedral angle between two l.s. planes)
are estimated using the full covariance matrix. The cell e.s.d.'s are taken
into account individually in the estimation of e.s.d.'s in distances, angles
and torsion angles; correlations between e.s.d.'s in cell parameters are only
used when they are defined by crystal symmetry. An approximate (isotropic)
treatment of cell e.s.d.'s is used for estimating e.s.d.'s involving l.s.
planes.
;
loop_
    _geom_bond_atom_site_label_1
    _geom_bond_atom_site_label_2
    _geom_bond_site_symmetry_2
    _geom_bond_distance
    _geom_bond_publ_flag
    Pt1 N2 . 1.931(2) ?
    Pt1 N1 . 2.018(2) ?
    Pt1 N3 . 2.022(2) ?
    Pt1 Cl1 . 2.2998(7) ?
    N1 C1 . 1.345(3) ?
    N1 C5 . 1.368(3) ?
    N2 C6 . 1.343(3) ?
    N2 C10 . 1.350(3) ?
    N3 C15 . 1.346(3) ?
    N3 C11 . 1.375(3) ?
    C1 C2 . 1.386(4) ?
    C1 H1A . 0.9500 ?
    C2 C3 . 1.388(4) ?
    C2 H2A . 0.9500 ?
    C3 C4 . 1.402(4) ?
    C3 C16 . 1.534(4) ?
    C4 C5 . 1.380(4) ?
    C4 H4A . 0.9500 ?
    C5 C6 . 1.486(3) ?
    C6 C7 . 1.385(4) ?
    C7 C8 . 1.396(4) ?
    C7 H7A . 0.9500 ?
    C8 C9 . 1.401(4) ?
    C8 C20 . 1.531(4) ?
    C9 C10 . 1.381(4) ?
    C9 H9A . 0.9500 ?
    C10 C11 . 1.478(4) ?
    C11 C12 . 1.378(4) ?
    C12 C13 . 1.395(4) ?
    C12 H12A . 0.9500 ?
    C13 C14 . 1.389(4) ?
    C13 C24 . 1.528(4) ?
    C14 C15 . 1.390(4) ?
    C14 H14A . 0.9500 ?
    C15 H15A . 0.9500 ?
    C16 C19 . 1.536(4) ?
    C16 C18 . 1.537(4) ?
    C16 C17 . 1.543(4) ?
    C17 H17A . 0.9800 ?
    C17 H17B . 0.9800 ?
    C17 H17C . 0.9800 ?
    C18 H18A . 0.9800 ?
    C18 H18B . 0.9800 ?
    C18 H18C . 0.9800 ?
    C19 H19A . 0.9800 ?
    C19 H19B . 0.9800 ?
    C19 H19C . 0.9800 ?
    C20 C23 . 1.527(4) ?
    C20 C21 . 1.531(4) ?
    C20 C22 . 1.547(4) ?
    C21 H21A . 0.9800 ?
    C21 H21B . 0.9800 ?
    C21 H21C . 0.9800 ?
    C22 H22A . 0.9800 ?
    C22 H22B . 0.9800 ?
    C22 H22C . 0.9800 ?
    C23 H23A . 0.9800 ?
    C23 H23B . 0.9800 ?
    C23 H23C . 0.9800 ?
    C24 C27 . 1.522(4) ?
    C24 C26 . 1.529(4) ?
    C24 C25 . 1.540(4) ?
    C25 H25A . 0.9800 ?
    C25 H25B . 0.9800 ?
    C25 H25C . 0.9800 ?
    C26 H26A . 0.9800 ?
    C26 H26B . 0.9800 ?
    C26 H26C . 0.9800 ?
    C27 H27A . 0.9800 ?
    C27 H27B . 0.9800 ?
    C27 H27C . 0.9800 ?
    F1 B1 . 1.392(4) ?
    F2 B1 . 1.405(4) ?
    F3 B1 . 1.389(3) ?
    F4 B1 . 1.393(3) ?
loop_
    _geom_angle_atom_site_label_1
    _geom_angle_atom_site_label_2
    _geom_angle_atom_site_label_3
    _geom_angle_site_symmetry_1
    _geom_angle_site_symmetry_3
    _geom_angle
    _geom_angle_publ_flag
    N2 Pt1 N1 . . 80.51(9) ?
    N2 Pt1 N3 . . 81.26(9) ?
    N1 Pt1 N3 . . 161.70(9) ?
    N2 Pt1 Cl1 . . 179.44(7) ?
    N1 Pt1 Cl1 . . 99.70(6) ?
    N3 Pt1 Cl1 . . 98.51(6) ?
    C1 N1 C5 . . 118.6(2) ?
    C1 N1 Pt1 . . 127.43(19) ?
    C5 N1 Pt1 . . 113.95(17) ?
    C6 N2 C10 . . 122.6(2) ?
    C6 N2 Pt1 . . 119.14(17) ?
    C10 N2 Pt1 . . 118.21(17) ?
    C15 N3 C11 . . 118.1(2) ?
    C15 N3 Pt1 . . 128.79(18) ?
    C11 N3 Pt1 . . 112.93(17) ?
    N1 C1 C2 . . 121.7(3) ?
    N1 C1 H1A . . 119.2 ?
    C2 C1 H1A . . 119.2 ?
    C1 C2 C3 . . 121.0(3) ?
    C1 C2 H2A . . 119.5 ?
    C3 C2 H2A . . 119.5 ?
    C2 C3 C4 . . 116.7(3) ?
    C2 C3 C16 . . 121.4(2) ?
    C4 C3 C16 . . 121.8(3) ?
    C5 C4 C3 . . 120.6(3) ?
    C5 C4 H4A . . 119.7 ?
    C3 C4 H4A . . 119.7 ?
    N1 C5 C4 . . 121.4(2) ?
    N1 C5 C6 . . 114.2(2) ?
    C4 C5 C6 . . 124.4(2) ?
    N2 C6 C7 . . 119.5(2) ?
    N2 C6 C5 . . 112.1(2) ?
    C7 C6 C5 . . 128.4(2) ?
    C6 C7 C8 . . 119.9(2) ?
    C6 C7 H7A . . 120.0 ?
    C8 C7 H7A . . 120.0 ?
    C7 C8 C9 . . 118.6(2) ?
    C7 C8 C20 . . 120.4(2) ?
    C9 C8 C20 . . 120.9(2) ?
    C10 C9 C8 . . 119.7(2) ?
    C10 C9 H9A . . 120.2 ?
    C8 C9 H9A . . 120.2 ?
    N2 C10 C9 . . 119.6(2) ?
    N2 C10 C11 . . 112.6(2) ?
    C9 C10 C11 . . 127.8(2) ?
    N3 C11 C12 . . 121.1(2) ?
    N3 C11 C10 . . 114.8(2) ?
    C12 C11 C10 . . 124.0(2) ?
    C11 C12 C13 . . 121.4(2) ?
    C11 C12 H12A . . 119.3 ?
    C13 C12 H12A . . 119.3 ?
    C14 C13 C12 . . 116.4(2) ?
    C14 C13 C24 . . 123.8(2) ?
    C12 C13 C24 . . 119.7(2) ?
    C13 C14 C15 . . 120.7(3) ?
    C13 C14 H14A . . 119.6 ?
    C15 C14 H14A . . 119.6 ?
    N3 C15 C14 . . 122.0(2) ?
    N3 C15 H15A . . 119.0 ?
    C14 C15 H15A . . 119.0 ?
    C3 C16 C19 . . 111.4(2) ?
    C3 C16 C18 . . 111.8(2) ?
    C19 C16 C18 . . 108.9(2) ?
    C3 C16 C17 . . 107.7(2) ?
    C19 C16 C17 . . 108.2(2) ?
    C18 C16 C17 . . 108.7(3) ?
    C16 C17 H17A . . 109.5 ?
    C16 C17 H17B . . 109.5 ?
    H17A C17 H17B . . 109.5 ?
    C16 C17 H17C . . 109.5 ?
    H17A C17 H17C . . 109.5 ?
    H17B C17 H17C . . 109.5 ?
    C16 C18 H18A . . 109.5 ?
    C16 C18 H18B . . 109.5 ?
    H18A C18 H18B . . 109.5 ?
    C16 C18 H18C . . 109.5 ?
    H18A C18 H18C . . 109.5 ?
    H18B C18 H18C . . 109.5 ?
    C16 C19 H19A . . 109.5 ?
    C16 C19 H19B . . 109.5 ?
    H19A C19 H19B . . 109.5 ?
    C16 C19 H19C . . 109.5 ?
    H19A C19 H19C . . 109.5 ?
    H19B C19 H19C . . 109.5 ?
    C23 C20 C8 . . 109.4(2) ?
    C23 C20 C21 . . 108.7(2) ?
    C8 C20 C21 . . 112.3(2) ?
    C23 C20 C22 . . 109.9(3) ?
    C8 C20 C22 . . 108.7(2) ?
    C21 C20 C22 . . 107.9(2) ?
    C20 C21 H21A . . 109.5 ?
    C20 C21 H21B . . 109.5 ?
    H21A C21 H21B . . 109.5 ?
    C20 C21 H21C . . 109.5 ?
    H21A C21 H21C . . 109.5 ?
    H21B C21 H21C . . 109.5 ?
    C20 C22 H22A . . 109.5 ?
    C20 C22 H22B . . 109.5 ?
    H22A C22 H22B . . 109.5 ?
    C20 C22 H22C . . 109.5 ?
    H22A C22 H22C . . 109.5 ?
    H22B C22 H22C . . 109.5 ?
    C20 C23 H23A . . 109.5 ?
    C20 C23 H23B . . 109.5 ?
    H23A C23 H23B . . 109.5 ?
    C20 C23 H23C . . 109.5 ?
    H23A C23 H23C . . 109.5 ?
    H23B C23 H23C . . 109.5 ?
    C27 C24 C13 . . 111.9(2) ?
    C27 C24 C26 . . 110.0(3) ?
    C13 C24 C26 . . 109.9(2) ?
    C27 C24 C25 . . 108.4(3) ?
    C13 C24 C25 . . 107.5(2) ?
    C26 C24 C25 . . 109.0(2) ?
    C24 C25 H25A . . 109.5 ?
    C24 C25 H25B . . 109.5 ?
    H25A C25 H25B . . 109.5 ?
    C24 C25 H25C . . 109.5 ?
    H25A C25 H25C . . 109.5 ?
    H25B C25 H25C . . 109.5 ?
    C24 C26 H26A . . 109.5 ?
    C24 C26 H26B . . 109.5 ?
    H26A C26 H26B . . 109.5 ?
    C24 C26 H26C . . 109.5 ?
    H26A C26 H26C . . 109.5 ?
    H26B C26 H26C . . 109.5 ?
    C24 C27 H27A . . 109.5 ?
    C24 C27 H27B . . 109.5 ?
    H27A C27 H27B . . 109.5 ?
    C24 C27 H27C . . 109.5 ?
    H27A C27 H27C . . 109.5 ?
    H27B C27 H27C . . 109.5 ?
    F3 B1 F1 . . 109.6(2) ?
    F3 B1 F4 . . 109.8(2) ?
    F1 B1 F4 . . 109.1(2) ?
    F3 B1 F2 . . 109.4(2) ?
    F1 B1 F2 . . 109.4(2) ?
    F4 B1 F2 . . 109.5(2) ?
loop_
    _geom_hbond_atom_site_label_D
    _geom_hbond_atom_site_label_H
    _geom_hbond_atom_site_label_A
    _geom_hbond_site_symmetry_A
    _geom_hbond_distance_DH
    _geom_hbond_distance_HA
    _geom_hbond_distance_DA
    _geom_hbond_angle_DHA
    C1 H1A F3 3_666 0.95 2.51 3.330(3) 145
    C2 H2A F1 3_666 0.95 2.36 3.229(3) 151
    C7 H7A F2 4_565 0.95 2.46 3.333(3) 154
    C17 H17B F4 4_565 0.98 2.36 3.295(3) 159
    C27 H27C F3 4_566 0.98 2.48 3.349(4) 147
    C9 H9A F4 1 0.95 2.39 3.250(3) 150
    C12 H12A F4 1 0.95 2.49 3.298(3) 142
