# Supplementary material for: Chlorido(4,4′,4′′-tri-tert-butyl-2,2′:6′,2′′-terpyridine)­platinum(II) tetra­fluorido­borate
Source: Acta Crystallogr Sect E Struct Rep Online. 2010 Nov 30;66(Pt 12):m1702–3. doi: 10.1107/S1600536810048762 (PMC3011620; doi:10.1107/S1600536810048762)
Supplement: Supplementary file 2 [file e-66-m1702-Isup2.hkl]

# 
# h,k,l, Fc-squared, Fo-squared, sigma(Fo-squared) and status flag 
# 
data_I
_shelx_title ' p21n in P2(1)/n' 
_shelx_refln_list_code          4 
_shelx_F_calc_maximum      374.00 
_exptl_crystal_F_000      1416.00 
_reflns_d_resolution_high  0.7781 
 
loop_ 
 _symmetry_equiv_pos_as_xyz 
 'x, y, z' 
 '-x+1/2, y+1/2, -z+1/2' 
 '-x, -y, -z' 
 'x-1/2, -y-1/2, z-1/2' 
 
_cell_length_a    12.5921 
_cell_length_b    16.4998 
_cell_length_c    13.3262 
_cell_angle_alpha  90.000 
_cell_angle_beta   92.239 
_cell_angle_gamma  90.000 
 
_shelx_F_squared_multiplier     1.000 
 
loop_ 
 _refln_index_h 
 _refln_index_k 
 _refln_index_l 
 _refln_F_squared_calc 
 _refln_F_squared_meas 
 _refln_F_squared_sigma 
 _refln_observed_status 
   2   0   0     6985.42     6434.24    123.53 o 
   4   0   0    26245.65    27451.73    485.61 o 
   6   0   0     1543.44     1474.00     90.42 o 
   8   0   0    23246.51    23437.34    513.39 o 
  10   0   0    18716.16    18343.66    376.19 o 
  12   0   0     9045.47     9279.45    285.44 o 
  14   0   0     7416.01     7880.93    315.36 o 
   1   1   0    84589.52    87706.55   1673.49 o 
   2   1   0    12044.95    12127.78    143.01 o 
   3   1   0    73035.93    77625.38   1075.57 o 
   4   1   0    21174.38    21382.01    265.54 o 
   5   1   0    37389.50    37303.76    462.52 o 
   6   1   0     2697.87     2890.63     85.43 o 
   7   1   0      206.24      307.84     70.84 o 
   8   1   0     3127.05     3091.26     73.94 o 
   9   1   0    24159.78    24312.13    331.02 o 
  10   1   0     2785.25     2700.70     74.13 o 
  11   1   0      157.03      133.51     34.48 o 
  12   1   0     1079.86     1189.90     87.11 o 
  13   1   0    18482.24    19021.38    252.02 o 
  14   1   0      677.64      615.59     75.76 o 
  15   1   0      791.90      978.54    112.84 o 
   0   2   0     9534.94    10777.31    196.25 o 
   1   2   0    22050.58    24298.62    253.71 o 
   2   2   0    13254.73    15149.72    167.78 o 
   3   2   0    96899.95   103105.64   1993.83 o 
   4   2   0   139877.52   145531.48   1601.42 o 
   5   2   0      552.53      562.15     24.19 o 
   6   2   0     1005.42      985.77     48.24 o 
   7   2   0    24071.09    23877.38    568.71 o 
   8   2   0     6325.86     6195.58    129.57 o 
   9   2   0      218.52      214.38     35.11 o 
  10   2   0     5413.66     5359.38    103.61 o 
  11   2   0    12852.33    13240.29    196.59 o 
  12   2   0     3863.67     3882.58    126.71 o 
  13   2   0       16.65      -43.21     43.21 o 
  14   2   0     8094.12     8685.80    178.98 o 
  15   2   0     3816.23     4113.29    222.69 o 
  16   2   0     1588.24     1449.75    203.26 o 
   1   3   0    14364.93    15056.53    179.09 o 
   2   3   0    54224.96    57677.06    598.45 o 
   3   3   0    25767.41    27096.48    290.52 o 
   4   3   0    59396.42    61714.09    645.40 o 
   5   3   0     2166.20     2177.26     41.69 o 
   6   3   0    56867.71    58701.43    923.87 o 
   7   3   0     9053.02     9127.10    212.15 o 
   8   3   0     3261.70     3109.60     68.98 o 
   9   3   0     6753.75     6868.31    116.78 o 
  10   3   0     6979.79     7300.04    141.04 o 
  11   3   0      898.24      869.92     71.63 o 
  12   3   0     7821.50     7984.17    142.19 o 
  13   3   0     3697.77     3729.81     96.21 o 
  14   3   0     3259.21     3243.18    125.78 o 
  15   3   0      437.36      397.56    170.38 o 
  16   3   0     8740.52     9315.73    416.99 o 
   0   4   0      420.65      450.72     21.71 o 
   1   4   0      451.22      521.54     15.41 o 
   2   4   0     2403.48     2312.59     35.59 o 
   3   4   0    35099.45    35547.07    378.51 o 
   4   4   0      703.78      613.86     22.27 o 
   5   4   0    12294.96    12998.50    154.66 o 
   6   4   0     2692.88     2939.57     53.31 o 
   7   4   0    75806.71    78840.94    985.11 o 
   8   4   0      920.20     1017.42     45.01 o 
   9   4   0     2909.49     2958.10     70.84 o 
  10   4   0       15.86        0.12     24.28 o 
  11   4   0    18954.15    19632.47    288.94 o 
  12   4   0        4.07      -28.88     36.87 o 
  13   4   0      383.15      385.02     49.14 o 
  14   4   0     1463.81     1437.57    132.49 o 
  15   4   0    11716.75    13187.38    383.98 o 
   1   5   0      515.75      561.83     17.97 o 
   2   5   0    32265.01    32011.22    342.18 o 
   3   5   0      802.66      866.39     26.22 o 
   4   5   0      936.38      782.55     23.84 o 
   5   5   0     6528.27     6679.37     90.08 o 
   6   5   0    48867.71    49996.86    537.89 o 
   7   5   0      644.19      667.97     32.32 o 
   8   5   0    19634.30    20223.02    242.46 o 
   9   5   0     1414.41     1384.36     65.67 o 
  10   5   0    24350.17    24692.05    319.43 o 
  11   5   0       92.81      104.15     39.95 o 
  12   5   0     6603.23     6840.20    135.91 o 
  13   5   0      500.92      551.96     77.35 o 
  14   5   0     1362.76     1373.52    213.73 o 
  15   5   0       99.07       80.67    104.91 o 
   0   6   0    21863.33    22914.23    454.97 o 
   1   6   0     2018.46     1896.34     34.36 o 
   2   6   0     1195.54     1335.37     28.31 o 
   3   6   0    29133.36    29991.23    358.94 o 
   4   6   0     8846.30     8436.49    106.60 o 
   5   6   0     2134.43     2204.49     43.24 o 
   6   6   0     3927.66     3987.46     65.78 o 
   7   6   0    38256.30    39053.26    430.37 o 
   8   6   0     5322.99     5393.36     87.91 o 
   9   6   0     1552.12     1659.66     52.30 o 
  10   6   0     2453.75     2661.55     74.07 o 
  11   6   0    25250.05    26242.07    342.67 o 
  12   6   0     3867.56     4083.27    263.84 o 
  13   6   0      612.65      727.74     83.26 o 
  14   6   0     4819.16     4917.78    217.27 o 
  15   6   0     3225.29     3175.72    189.80 o 
   1   7   0    18234.75    17860.18    225.12 o 
   2   7   0    26077.03    25924.93    283.92 o 
   3   7   0    15550.90    16458.17    188.69 o 
   4   7   0     4656.22     4593.89     68.34 o 
   5   7   0     3946.81     3682.35     65.54 o 
   6   7   0    15130.33    14575.82    177.69 o 
   7   7   0      973.96     1008.95     37.06 o 
   8   7   0     2698.29     2783.34     60.94 o 
   9   7   0    31714.91    32801.12    475.68 o 
  10   7   0    13468.98    13451.03    228.54 o 
  11   7   0       81.59      137.71     56.83 o 
  12   7   0     3637.02     3615.46    146.56 o 
  13   7   0    13077.28    13412.62    249.80 o 
  14   7   0      535.68      443.23    113.77 o 
  15   7   0     1229.43     1069.76    140.01 o 
   0   8   0    37794.66    38158.23    581.32 o 
   1   8   0     2176.35     2494.01     45.78 o 
   2   8   0      275.97      255.95     19.72 o 
   3   8   0     3774.08     3694.04     59.15 o 
   4   8   0    42682.16    43326.16    467.96 o 
   5   8   0       79.67      122.86     20.43 o 
   6   8   0     5571.30     5552.65     84.78 o 
   7   8   0     8105.60     7878.72    122.44 o 
   8   8   0    18575.16    18775.04    291.68 o 
   9   8   0      224.18      163.66     51.42 o 
  10   8   0    20764.85    21701.51    387.35 o 
  11   8   0      650.08      662.62     64.42 o 
  12   8   0     4290.47     4405.38    127.65 o 
  13   8   0      182.49      139.56     61.61 o 
  14   8   0    11286.57    11174.86    352.88 o 
   1   9   0    32644.90    32050.60    353.45 o 
   2   9   0     1345.50     1308.66     34.80 o 
   3   9   0    17138.20    16946.51    198.67 o 
   4   9   0     2127.96     2048.52     53.69 o 
   5   9   0    33960.57    33836.78    377.12 o 
   6   9   0       21.12       14.92     25.50 o 
   7   9   0     3030.54     3053.68     74.47 o 
   8   9   0      943.12      927.41     89.31 o 
   9   9   0    30787.62    31557.13    450.95 o 
  10   9   0      206.17      137.53     48.47 o 
  11   9   0     1321.24     1376.65     82.07 o 
  12   9   0     2179.29     2152.67    106.78 o 
  13   9   0    15551.09    16596.33    294.71 o 
  14   9   0        4.48        8.57    117.32 o 
   0  10   0    54011.28    52831.96    803.56 o 
   1  10   0      603.31      643.07     30.45 o 
   2  10   0     1642.10     1666.61     41.02 o 
   3  10   0     3964.11     4215.77     69.15 o 
   4  10   0    28732.80    28618.57    359.80 o 
   5  10   0     3314.20     3561.47     77.58 o 
   6  10   0     2962.69     3098.72     74.75 o 
   7  10   0     7190.94     7346.88    143.44 o 
   8  10   0     7204.54     7242.29    147.31 o 
   9  10   0        8.46        1.39     42.62 o 
  10  10   0     5772.98     5998.75    142.08 o 
  11  10   0     5230.78     5266.95    136.96 o 
  12  10   0     2804.35     2857.14    109.94 o 
  13  10   0     2133.93     2014.63    107.89 o 
  14  10   0    10827.08    10869.51    359.14 o 
   1  11   0     8780.17     8715.50    119.42 o 
   2  11   0    26172.01    26366.02    300.66 o 
   3  11   0     4667.76     4379.99     73.22 o 
   4  11   0     1377.97     1396.06     53.36 o 
   5  11   0    23146.68    23395.26    310.94 o 
   6  11   0    20353.36    20495.40    312.31 o 
   7  11   0      127.83      122.50     41.98 o 
   8  11   0     8746.74     8596.79    168.14 o 
   9  11   0     1572.89     1511.19     82.19 o 
  10  11   0     3335.68     3412.42    109.43 o 
  11  11   0      552.66      577.90     69.36 o 
  12  11   0     5008.31     5314.52    147.62 o 
  13  11   0     8856.38     9448.16    208.89 o 
   0  12   0    10547.55     9893.32    191.02 o 
   1  12   0    15302.50    15430.09    212.57 o 
   2  12   0      206.13      292.70     28.02 o 
   3  12   0    18504.83    18528.64    254.18 o 
   4  12   0     1945.10     1917.87     62.01 o 
   5  12   0     1917.96     2046.66     65.75 o 
   6  12   0       40.46       55.28     39.06 o 
   7  12   0    17605.31    17312.49    276.43 o 
   8  12   0      180.65      118.92     48.37 o 
   9  12   0       38.04       57.82     47.00 o 
  10  12   0     2540.59     2609.92    100.57 o 
  11  12   0    11612.88    11837.12    228.59 o 
  12  12   0      160.63      203.41     63.20 o 
  13  12   0      199.59      282.83     72.47 o 
   1  13   0      237.34      285.75     40.49 o 
   2  13   0    34609.57    34441.20    436.50 o 
   3  13   0      210.24      225.94     36.88 o 
   4  13   0     6208.76     5902.93    113.88 o 
   5  13   0     3097.83     2823.43     88.06 o 
   6  13   0     8266.45     8454.14    168.05 o 
   7  13   0        1.25      -17.59     42.34 o 
   8  13   0     4742.93     4943.71    172.15 o 
   9  13   0        2.34       40.09     49.74 o 
  10  13   0     7575.88     7669.80    172.77 o 
  11  13   0      364.18      400.80     70.23 o 
  12  13   0     6145.72     6402.03    168.74 o 
   0  14   0     8847.86     9475.13    253.16 o 
   1  14   0    14117.66    14207.07    210.29 o 
   2  14   0     2420.54     2222.40     70.20 o 
   3  14   0    12982.15    12840.91    197.11 o 
   4  14   0     1655.54     1718.11     72.78 o 
   5  14   0      442.12      419.34     53.59 o 
   6  14   0      336.97      295.29     51.99 o 
   7  14   0    16509.19    15956.09    269.36 o 
   8  14   0     1980.94     1852.69     92.66 o 
   9  14   0        4.98      -39.21     52.41 o 
  10  14   0      870.37      883.04     79.35 o 
  11  14   0    10612.91    10951.62    247.22 o 
  12  14   0      374.92      291.62     74.08 o 
   1  15   0     6439.96     6433.30    142.01 o 
   2  15   0     6340.45     6433.83    124.79 o 
   3  15   0      807.84      767.42     54.51 o 
   4  15   0      436.66      458.78     55.42 o 
   5  15   0     9371.88     9184.10    179.09 o 
   6  15   0    10044.89     9912.54    192.79 o 
   7  15   0      773.92      785.92     70.70 o 
   8  15   0     4780.00     4448.89    129.31 o 
   9  15   0     5863.82     5967.81    152.84 o 
  10  15   0     2937.16     2810.03    117.11 o 
  11  15   0      180.66      100.47     67.14 o 
   0  16   0    17208.01    17529.96    672.56 o 
   1  16   0      143.69      214.83     49.25 o 
   2  16   0      153.44       96.73     47.25 o 
   3  16   0     4035.59     3758.63    106.82 o 
   4  16   0    17769.48    17562.32    286.17 o 
   5  16   0     1112.03     1201.78     77.55 o 
   6  16   0     3714.25     3867.20    118.56 o 
   7  16   0     4074.94     4075.27    125.74 o 
   8  16   0     6541.49     6533.53    162.23 o 
   9  16   0       53.54       90.70     61.63 o 
  10  16   0     1446.90     1316.51     95.99 o 
   1  17   0     8945.42     8738.77    191.79 o 
   2  17   0      185.80      174.69     51.10 o 
   3  17   0     3393.34     3195.39    173.67 o 
   4  17   0       14.92      -35.65     47.74 o 
   5  17   0    15958.40    15411.92    267.75 o 
   6  17   0       82.40       32.15     53.67 o 
   7  17   0     1785.06     1749.64     96.55 o 
   8  17   0      119.81       35.74     61.24 o 
   9  17   0    12465.09    13035.17    255.35 o 
   0  18   0    10122.82    10387.19    298.62 o 
   1  18   0      565.51      471.45     62.27 o 
   2  18   0      556.85      603.03     76.31 o 
   3  18   0      584.98      672.17     77.57 o 
   4  18   0    15470.14    15259.94    314.27 o 
   5  18   0      955.43      900.89     90.74 o 
   6  18   0     1738.00     1840.75     99.29 o 
   7  18   0      337.75      224.43     66.08 o 
   8  18   0    12079.81    12425.81    247.88 o 
   1  19   0     6600.32     6593.71    239.13 o 
   2  19   0     7076.63     6832.22    189.51 o 
   3  19   0     2553.71     2262.81    119.66 o 
   4  19   0       74.08       93.86     67.92 o 
   5  19   0     6375.51     6507.40    191.23 o 
   6  19   0     2802.34     2533.62    168.46 o 
   7  19   0      464.46      290.14     83.06 o 
   0  20   0     4616.35     4776.69    267.53 o 
   1  20   0     5301.29     5731.86    173.25 o 
   2  20   0      206.93      223.29     77.92 o 
   3  20   0     5085.58     4872.34    301.91 o 
   4  20   0     3422.17     3266.24    137.47 o 
   5  20   0     1291.38     1183.04    163.65 o 
   1  21   0      157.07       76.47     88.13 o 
   2  21   0    11350.78    11809.18    345.11 o 
 -15   0   1       30.47      -41.38    127.79 o 
 -13   0   1    29319.82    30344.69    728.82 o 
 -11   0   1     1604.13     1626.22     83.33 o 
  -9   0   1    21151.07    21057.60    600.03 o 
  -7   0   1     1247.08     1352.45     78.24 o 
  -5   0   1    42068.38    40286.76   2181.93 o 
  -3   0   1    63898.50    63852.96   1251.62 o 
   1   0   1    67119.62    68528.54   1292.07 o 
   3   0   1     1383.77     1635.01     42.61 o 
   5   0   1    28852.85    27607.14    492.36 o 
   7   0   1     5345.40     5792.19    143.62 o 
   9   0   1    12447.36    13289.96    358.70 o 
  11   0   1      269.16      164.16     48.46 o 
  13   0   1    10108.47    10061.62   1117.95 o 
  15   0   1     3093.53     3434.55    215.22 o 
 -16   1   1     5183.36     5457.20    303.40 o 
 -15   1   1      374.35      462.99     77.47 o 
 -14   1   1     9963.58    10235.79    224.86 o 
 -13   1   1      268.74      197.48     52.38 o 
 -12   1   1    11393.46    11846.78    173.08 o 
 -11   1   1      859.91      983.68     51.61 o 
 -10   1   1    14229.80    14116.80    189.16 o 
  -9   1   1     1374.58     1385.57     49.50 o 
  -8   1   1    17729.11    18018.15    236.52 o 
  -7   1   1     3045.74     2834.29     62.51 o 
  -6   1   1     1255.45     1151.56     57.59 o 
  -5   1   1     4725.99     4381.29     72.78 o 
  -4   1   1    49302.63    50801.89    574.19 o 
  -3   1   1    32089.65    34167.65    649.25 o 
  -2   1   1    17338.18    16666.81    285.39 o 
  -1   1   1      767.57      788.43     17.06 o 
   0   1   1    90111.28    86842.73   1829.52 o 
   1   1   1       62.76      102.88      6.93 o 
   2   1   1    10180.52    11267.71    164.43 o 
   3   1   1     8254.96     8977.76    124.08 o 
   4   1   1    40783.01    40400.30    457.23 o 
   5   1   1     1734.87     1906.62     41.81 o 
   6   1   1    12219.45    12453.47    162.82 o 
   7   1   1     3219.07     3268.67     70.70 o 
   8   1   1    13712.94    13515.19    207.00 o 
   9   1   1       63.11        9.29     21.77 o 
  10   1   1     9746.00     9900.14    164.15 o 
  11   1   1      753.61      752.55     49.54 o 
  12   1   1     1395.49     1326.41     79.77 o 
  13   1   1      123.91      113.87     52.80 o 
  14   1   1    12237.77    12818.70    275.22 o 
  15   1   1     2069.52     2056.84    113.77 o 
  16   1   1      630.86      626.21     97.23 o 
 -16   2   1     4355.42     4701.96    288.45 o 
 -15   2   1      292.53      287.86    163.32 o 
 -14   2   1     1400.26     1569.48     91.89 o 
 -13   2   1    11840.86    12410.97    357.02 o 
 -12   2   1     2423.57     2437.53     75.96 o 
 -11   2   1      163.62      171.93     35.18 o 
 -10   2   1     9011.09     8885.97    223.81 o 
  -9   2   1    28300.31    28432.03    355.41 o 
  -8   2   1     5629.49     5892.71    101.56 o 
  -7   2   1      877.94      992.45     66.06 o 
  -6   2   1    14442.87    14732.14    191.02 o 
  -5   2   1    22463.22    22118.64    265.95 o 
  -4   2   1     4290.37     4212.50     65.00 o 
  -3   2   1    35732.32    37712.71    477.59 o 
  -2   2   1    17978.03    17926.32    243.70 o 
  -1   2   1    33065.28    34295.77    395.53 o 
   0   2   1      471.01      390.08     17.94 o 
   1   2   1    18967.09    20125.71    225.25 o 
   2   2   1    72410.49    75990.37    830.11 o 
   3   2   1    90297.36    98185.26   1207.12 o 
   4   2   1    15227.68    16081.44    191.82 o 
   5   2   1    22850.86    24497.66    287.70 o 
   6   2   1     1534.80     1492.62     43.45 o 
   7   2   1      147.59      170.97     22.51 o 
   8   2   1     4636.31     4452.31     89.17 o 
   9   2   1    12135.27    12166.96    186.28 o 
  10   2   1     6745.96     6915.72    128.50 o 
  11   2   1      897.22      788.99     50.89 o 
  12   2   1     2710.28     2982.20     83.69 o 
  13   2   1     6911.74     6985.81    179.56 o 
  14   2   1      779.58      620.88     76.79 o 
  15   2   1     2663.17     2715.33    122.73 o 
  16   2   1     2366.84     2294.52    166.65 o 
 -16   3   1      421.63      390.09    159.92 o 
 -15   3   1     9550.76     9390.58    280.01 o 
 -14   3   1     4439.60     4913.73    138.15 o 
 -13   3   1      182.16      201.37     48.46 o 
 -12   3   1     6560.58     6857.40    166.11 o 
 -11   3   1    10894.86    10971.61    261.45 o 
 -10   3   1     5913.42     5872.19    119.86 o 
  -9   3   1     6218.53     6175.90    108.99 o 
  -8   3   1     7016.20     7152.90    142.75 o 
  -7   3   1    55344.75    57366.66    659.73 o 
  -6   3   1     5690.29     5459.74     93.56 o 
  -5   3   1     3102.13     2968.60     87.77 o 
  -4   3   1    10236.15    10691.08    165.40 o 
  -3   3   1    29308.76    29493.68    315.15 o 
  -2   3   1    18151.03    19718.60    211.92 o 
  -1   3   1    72737.62    78634.12    898.50 o 
   0   3   1    25822.03    27100.41    302.64 o 
   1   3   1    21519.20    21841.01    281.85 o 
   2   3   1    10181.25    10901.56    129.59 o 
   3   3   1    78852.71    81974.34    901.55 o 
   4   3   1    35219.96    35301.25    399.95 o 
   5   3   1      583.38      728.54     48.45 o 
   6   3   1     1247.48     1321.98     66.73 o 
   7   3   1    22688.00    22560.58    276.96 o 
   8   3   1     2615.15     2622.00    102.93 o 
   9   3   1       65.72       57.98     25.14 o 
  10   3   1     6204.30     6199.61    224.94 o 
  11   3   1    18062.50    18999.09    495.61 o 
  12   3   1      775.64      746.18     53.56 o 
  13   3   1     1124.59     1064.82     83.04 o 
  14   3   1     2217.77     2322.67    112.47 o 
  15   3   1     7245.85     7200.45    196.07 o 
 -15   4   1        0.81      -42.97     71.24 o 
 -14   4   1     4521.44     4609.33    171.06 o 
 -13   4   1     1486.52     1601.38     74.06 o 
 -12   4   1     6178.76     6734.54    131.16 o 
 -11   4   1       62.64       34.04     44.65 o 
 -10   4   1    29702.39    30706.54    385.54 o 
  -9   4   1      601.87      610.79     40.87 o 
  -8   4   1     8189.52     8129.30    126.74 o 
  -7   4   1     2227.26     2275.92     55.83 o 
  -6   4   1    47803.03    46369.11    571.26 o 
  -5   4   1     3251.49     3733.27     63.38 o 
  -4   4   1    11774.56    12207.35    143.31 o 
  -3   4   1      947.84     1090.18     25.64 o 
  -2   4   1    50251.82    51957.85    602.92 o 
  -1   4   1      893.33      859.44     18.48 o 
   0   4   1      487.15      508.56     21.00 o 
   1   4   1     9321.40     9965.09    127.08 o 
   2   4   1    75385.58    80607.18    835.29 o 
   3   4   1      493.93      546.80     20.07 o 
   4   4   1     3436.52     3042.33     63.37 o 
   5   4   1      281.97      452.02     40.44 o 
   6   4   1    59751.64    61453.41   1354.29 o 
   7   4   1    11094.49    11794.14    165.26 o 
   8   4   1    32626.75    33818.20    741.18 o 
   9   4   1      574.90      544.67     36.36 o 
  10   4   1     6756.75     6691.05    119.21 o 
  11   4   1     2155.24     2175.74     72.09 o 
  12   4   1    15302.50    15775.00    229.70 o 
  13   4   1      280.55      292.95     61.94 o 
  14   4   1     3176.89     3326.31    128.08 o 
  15   4   1      907.13      846.46    118.50 o 
 -15   5   1     5740.81     6101.58    193.39 o 
 -14   5   1      925.99      828.61     77.88 o 
 -13   5   1      306.44      398.35     68.61 o 
 -12   5   1     1879.92     2044.17     92.08 o 
 -11   5   1    26386.32    27515.54    389.96 o 
 -10   5   1       19.11      -42.28     42.28 o 
  -9   5   1     3708.84     3746.81     91.00 o 
  -8   5   1     1490.96     1412.76     54.11 o 
  -7   5   1    39960.52    40331.26    731.45 o 
  -6   5   1        6.26       16.56     17.38 o 
  -5   5   1    30526.49    31550.62    345.95 o 
  -4   5   1     3338.95     3650.20     54.85 o 
  -3   5   1    64573.10    64055.51    669.77 o 
  -2   5   1      149.78      115.13     16.02 o 
  -1   5   1    31739.74    32953.77    350.65 o 
   0   5   1     3935.58     4124.14     63.61 o 
   1   5   1    23102.39    23350.11    253.04 o 
   2   5   1     2072.19     2018.24     35.26 o 
   3   5   1    32944.79    33748.73    362.26 o 
   4   5   1     3446.90     3434.03     54.51 o 
   5   5   1    13881.14    14751.51    174.45 o 
   6   5   1    12786.41    13228.95    162.08 o 
   7   5   1    52895.67    53767.94    579.74 o 
   8   5   1      146.30      168.62     26.09 o 
   9   5   1      248.73      288.14     31.00 o 
  10   5   1     3214.34     3135.70     88.23 o 
  11   5   1    23378.01    24198.95    318.15 o 
  12   5   1     1098.33     1203.39     74.01 o 
  13   5   1     1537.46     1607.84     94.70 o 
  14   5   1      224.97      282.07     93.11 o 
  15   5   1     6828.37     7375.19    266.09 o 
 -15   6   1      311.89      303.99     86.96 o 
 -14   6   1     1784.55     1830.71    113.21 o 
 -13   6   1     8458.88     8474.26    293.60 o 
 -12   6   1     6113.17     6253.17    149.81 o 
 -11   6   1        3.73      -43.63     43.63 o 
 -10   6   1    13759.87    13833.38    233.05 o 
  -9   6   1     5174.14     5231.90    100.10 o 
  -8   6   1     2585.83     2608.78    107.28 o 
  -7   6   1     2881.63     3102.72     59.40 o 
  -6   6   1    57067.90    58340.07    623.91 o 
  -5   6   1    15431.69    15632.32    183.97 o 
  -4   6   1     2928.18     2815.20     50.38 o 
  -3   6   1     8544.00     9133.84    127.66 o 
  -2   6   1    33925.26    34738.06    414.56 o 
  -1   6   1    15877.18    16768.07    209.17 o 
   0   6   1      456.35      451.26     19.45 o 
   1   6   1    18486.82    18914.67    234.26 o 
   2   6   1    11788.28    11749.45    152.96 o 
   3   6   1      408.69      526.31     22.17 o 
   4   6   1    15212.24    14886.51    174.27 o 
   5   6   1    18461.99    19124.21    220.40 o 
   6   6   1    24952.34    25017.48    284.46 o 
   7   6   1     1249.47     1248.28     40.15 o 
   8   6   1     8482.59     8254.40    118.83 o 
   9   6   1    23270.21    24027.19    287.01 o 
  10   6   1    13510.65    13942.31    188.92 o 
  11   6   1      784.36      813.67     53.10 o 
  12   6   1    13731.01    14745.35    292.74 o 
  13   6   1     6971.68     7531.73    659.86 o 
  14   6   1       63.10       -9.90     85.93 o 
  15   6   1      939.76     1035.75    213.73 o 
 -15   7   1     2181.86     2167.03    175.43 o 
 -14   7   1     7794.90     8307.50    191.28 o 
 -13   7   1       19.19       36.25     54.90 o 
 -12   7   1     5508.68     5689.54    144.63 o 
 -11   7   1     3743.03     3842.22    112.97 o 
 -10   7   1     8015.02     7794.55    160.85 o 
  -9   7   1      383.37      502.40     52.64 o 
  -8   7   1    11467.69    12199.38    174.02 o 
  -7   7   1    13829.29    14119.48    176.39 o 
  -6   7   1      319.37      294.90     22.06 o 
  -5   7   1     1898.73     1940.61     39.54 o 
  -4   7   1    36571.49    37009.39    472.48 o 
  -3   7   1    11232.83    11267.52    154.93 o 
  -2   7   1      252.15      281.96     16.06 o 
  -1   7   1     4790.69     4843.91     67.74 o 
   0   7   1    22210.60    22360.90    317.61 o 
   1   7   1    10706.39    10664.71    128.61 o 
   2   7   1      393.52      445.65     23.63 o 
   3   7   1     2474.45     2285.60     42.90 o 
   4   7   1    20068.10    19751.00    225.29 o 
   5   7   1      547.31      580.71     27.49 o 
   6   7   1    19501.25    19283.51    227.17 o 
   7   7   1     9856.87     9533.70    129.08 o 
   8   7   1    29997.46    30907.10    518.21 o 
   9   7   1     2544.84     2514.00     62.44 o 
  10   7   1    18045.20    18446.84    251.03 o 
  11   7   1     9211.11     9266.34    186.17 o 
  12   7   1     3968.83     4141.64    118.59 o 
  13   7   1      695.55      770.28    112.61 o 
  14   7   1     8866.74    10264.79    515.63 o 
  15   7   1      882.57      987.86    145.11 o 
 -14   8   1       23.49      -60.12     60.12 o 
 -13   8   1    10760.23    11248.42    226.35 o 
 -12   8   1       79.11      -32.59     53.75 o 
 -11   8   1      354.12      335.16     56.59 o 
 -10   8   1      462.66      468.73     57.92 o 
  -9   8   1    24511.26    24966.39    369.92 o 
  -8   8   1      424.42      453.84     48.67 o 
  -7   8   1    14533.34    14775.77    210.32 o 
  -6   8   1     1603.23     1578.58     39.08 o 
  -5   8   1    26041.32    26254.02    316.07 o 
  -4   8   1     1442.90     1516.01     44.95 o 
  -3   8   1    21416.21    21802.25    277.39 o 
  -2   8   1     3878.74     3838.52     59.13 o 
  -1   8   1    18081.01    18063.80    206.30 o 
   0   8   1      769.09      912.77     28.84 o 
   1   8   1    21948.81    21128.32    238.55 o 
   2   8   1      122.13      125.60     19.56 o 
   3   8   1     2037.42     1925.97     40.43 o 
   4   8   1      242.09      229.59     20.85 o 
   5   8   1    34804.70    35020.48    387.00 o 
   6   8   1       98.26       97.92     21.73 o 
   7   8   1      727.36      747.71     35.80 o 
   8   8   1     2320.71     2320.01     57.07 o 
   9   8   1    27150.79    28468.58    407.06 o 
  10   8   1      297.45      199.98     47.22 o 
  11   8   1     1832.06     1857.77    106.35 o 
  12   8   1       61.62       -6.86     56.74 o 
  13   8   1    13431.16    15165.53    666.58 o 
  14   8   1     1496.84     1698.48    173.37 o 
 -14   9   1     8428.38     8854.60    205.13 o 
 -13   9   1        5.87      -40.40     60.03 o 
 -12   9   1     5159.39     5451.51    145.94 o 
 -11   9   1      634.06      682.89     67.34 o 
 -10   9   1    11614.21    12550.96    225.10 o 
  -9   9   1        1.22       36.24     42.58 o 
  -8   9   1    17511.53    17621.68    276.82 o 
  -7   9   1       30.87       42.01     33.03 o 
  -6   9   1     2448.19     2506.75     64.37 o 
  -5   9   1      211.21      157.97     27.76 o 
  -4   9   1    22127.76    22727.82    293.80 o 
  -3   9   1     3422.68     3614.25     71.76 o 
  -2   9   1       80.04      113.12     17.47 o 
  -1   9   1    11616.81    12238.65    149.84 o 
   0   9   1    34151.39    33821.81    414.06 o 
   1   9   1     1341.67     1364.77     36.43 o 
   2   9   1     5952.69     6202.29     97.46 o 
   3   9   1      888.57      959.83     33.64 o 
   4   9   1    33391.79    32649.99    400.41 o 
   5   9   1      961.43     1041.64     37.32 o 
   6   9   1     9880.06    10290.16    137.37 o 
   7   9   1      687.16      717.39     36.44 o 
   8   9   1     8914.80     9030.82    148.11 o 
   9   9   1     1513.12     1447.28     71.83 o 
  10   9   1    14024.10    14290.66    241.23 o 
  11   9   1     1798.96     1808.76    102.89 o 
  12   9   1     6501.42     6859.96    185.62 o 
  13   9   1     1632.13     1678.88    157.81 o 
  14   9   1     8285.62     8854.28    316.14 o 
 -14  10   1     1038.01     1084.67     93.72 o 
 -13  10   1     9663.95     9990.08    215.50 o 
 -12  10   1     1540.07     1315.60     89.06 o 
 -11  10   1       43.59       95.51     56.04 o 
 -10  10   1     4332.41     4295.15    120.41 o 
  -9  10   1    10387.49    10879.11    201.12 o 
  -8  10   1      770.12      676.82     57.27 o 
  -7  10   1      107.69       86.42     38.95 o 
  -6  10   1     4510.13     4706.31    107.89 o 
  -5  10   1    17344.02    17302.12    237.55 o 
  -4  10   1       29.64        9.64     24.94 o 
  -3  10   1    15455.45    15113.69    208.37 o 
  -2  10   1     2770.71     2874.15     53.47 o 
  -1  10   1     5141.84     5305.96     80.69 o 
   0  10   1     6427.76     6854.81     97.24 o 
   1  10   1    36262.48    36375.82    401.04 o 
   2  10   1    12300.90    12347.07    171.79 o 
   3  10   1     8847.91     8652.03    117.04 o 
   4  10   1       49.31       87.73     21.56 o 
   5  10   1    22517.99    22671.50    265.01 o 
   6  10   1    10915.34    10996.36    213.10 o 
   7  10   1      179.41      196.91     39.79 o 
   8  10   1     2109.11     2142.52     90.12 o 
   9  10   1    13500.43    13040.31    257.56 o 
  10  10   1       89.95       78.00     55.69 o 
  11  10   1       52.60       53.13     51.85 o 
  12  10   1     3224.65     3386.69    117.79 o 
  13  10   1    12532.96    12354.89    376.17 o 
  14  10   1      287.17      114.26    113.16 o 
 -13  11   1       52.77       87.68     68.20 o 
 -12  11   1     2067.13     2182.85    109.59 o 
 -11  11   1     8683.20     9005.29    193.36 o 
 -10  11   1     2575.17     2756.53    101.59 o 
  -9  11   1       47.64       41.38     45.61 o 
  -8  11   1     6186.95     5984.68    135.87 o 
  -7  11   1    16546.25    16666.96    293.82 o 
  -6  11   1     5940.50     5869.81    126.00 o 
  -5  11   1    10565.62    10665.16    182.98 o 
  -4  11   1    10503.88    10425.62    159.92 o 
  -3  11   1     2751.71     2657.68     66.54 o 
  -2  11   1      375.27      363.56     25.43 o 
  -1  11   1    16565.18    16692.00    201.33 o 
   0  11   1    23829.87    23453.04    270.95 o 
   1  11   1     7745.82     7697.24    109.09 o 
   2  11   1     4784.70     4593.33     84.41 o 
   3  11   1    25175.86    25858.65    296.41 o 
   4  11   1     9649.03     9960.23    134.61 o 
   5  11   1     3082.12     3158.83     76.95 o 
   6  11   1     4049.58     3983.90     99.40 o 
   7  11   1     5566.71     5726.43    126.24 o 
   8  11   1     3703.83     3637.80    102.57 o 
   9  11   1      108.48      124.38     47.93 o 
  10  11   1     3817.09     3931.16    114.82 o 
  11  11   1     4331.45     4534.32    128.66 o 
  12  11   1     1057.61     1094.38     84.75 o 
  13  11   1      663.72      607.60    147.96 o 
 -13  12   1     1767.44     2022.95    156.84 o 
 -12  12   1     5229.49     5704.34    157.91 o 
 -11  12   1      259.11      212.82     63.59 o 
 -10  12   1     8271.86     8519.56    184.01 o 
  -9  12   1     3405.39     3492.09    108.83 o 
  -8  12   1     6190.55     5974.00    138.73 o 
  -7  12   1        8.44      -39.69     40.82 o 
  -6  12   1    12229.33    12316.79    211.27 o 
  -5  12   1      249.74      228.56     43.09 o 
  -4  12   1      165.15      179.33     34.97 o 
  -3  12   1     1568.82     1419.77     55.30 o 
  -2  12   1    33359.54    32712.08    489.49 o 
  -1  12   1     3403.07     3323.40     64.49 o 
   0  12   1     2064.59     2238.15     53.94 o 
   1  12   1     8359.16     8145.42    116.95 o 
   2  12   1    38048.20    38163.40    424.99 o 
   3  12   1     1169.92     1153.92     52.78 o 
   4  12   1    11214.85    11061.29    170.63 o 
   5  12   1     3003.33     2997.69     77.85 o 
   6  12   1    13678.19    14089.40    210.93 o 
   7  12   1       67.96       56.75     43.37 o 
   8  12   1     5913.50     5928.13    135.56 o 
   9  12   1     2893.79     2859.74     98.05 o 
  10  12   1     6234.18     6327.51    150.95 o 
  11  12   1      284.88      171.26     61.31 o 
  12  12   1     7810.81     8475.81    191.67 o 
  13  12   1      119.19       83.82    101.46 o 
 -12  13   1        2.39       31.39     63.02 o 
 -11  13   1    14481.94    14723.59    334.37 o 
 -10  13   1      254.11      217.98     60.37 o 
  -9  13   1     1038.74     1043.74     83.92 o 
  -8  13   1      765.49      768.72     67.36 o 
  -7  13   1    11208.27    11113.45    204.63 o 
  -6  13   1      170.14      172.57     46.15 o 
  -5  13   1     3727.10     3813.38    101.51 o 
  -4  13   1      677.97      801.52     56.57 o 
  -3  13   1    35238.90    34731.27    443.32 o 
  -2  13   1        0.26       -9.44     30.63 o 
  -1  13   1    33188.61    33629.18    489.95 o 
   0  13   1        3.44       30.26     25.10 o 
   1  13   1     3149.46     3196.78     66.97 o 
   2  13   1      547.19      585.58     44.24 o 
   3  13   1    26425.69    25836.34    339.79 o 
   4  13   1     1868.70     1861.82     64.17 o 
   5  13   1     3200.63     3064.06     81.46 o 
   6  13   1      294.30      277.60     52.52 o 
   7  13   1    22989.49    22742.00    346.71 o 
   8  13   1       61.09      135.96     50.84 o 
   9  13   1       73.29       94.05     50.63 o 
  10  13   1        8.01      -26.39     53.35 o 
  11  13   1     8476.81     9008.55    195.24 o 
  12  13   1      236.88      167.02     67.68 o 
 -12  14   1     5924.43     6134.54    171.04 o 
 -11  14   1      167.55      253.26     72.03 o 
 -10  14   1     7789.58     7849.62    181.69 o 
  -9  14   1     2177.28     2060.87    101.32 o 
  -8  14   1     2791.68     2792.02    103.58 o 
  -7  14   1     2031.24     1949.31     86.44 o 
  -6  14   1    13819.24    13959.55    240.89 o 
  -5  14   1     6093.73     6203.86    161.10 o 
  -4  14   1      371.50      381.31     48.92 o 
  -3  14   1     4760.37     4822.26    103.98 o 
  -2  14   1    27592.15    27630.90    364.76 o 
  -1  14   1     4247.86     4396.08     95.55 o 
   0  14   1     1299.94     1348.12     64.70 o 
   1  14   1     2256.61     2265.63     68.56 o 
   2  14   1    24487.88    24222.20    325.06 o 
   3  14   1       88.29      122.52     37.03 o 
   4  14   1     6276.44     5974.29    119.03 o 
   5  14   1     1059.79     1070.92     67.06 o 
   6  14   1    15348.64    14909.64    250.02 o 
   7  14   1      558.84      528.61     60.67 o 
   8  14   1     6465.48     6553.88    151.02 o 
   9  14   1     4536.50     4771.02    133.13 o 
  10  14   1     3364.31     3349.58    117.95 o 
  11  14   1       21.65       39.40     63.56 o 
  12  14   1     6894.53     7241.15    182.00 o 
 -11  15   1     5111.17     5171.54    155.04 o 
 -10  15   1      320.85      361.31     71.74 o 
  -9  15   1      814.47      898.20     79.53 o 
  -8  15   1     9670.64     9332.38    195.15 o 
  -7  15   1     7353.69     7411.00    166.06 o 
  -6  15   1      724.38      675.61     65.86 o 
  -5  15   1     5078.09     4946.90    126.44 o 
  -4  15   1    14618.21    14773.55    247.59 o 
  -3  15   1     2610.93     2575.06     85.91 o 
  -2  15   1     4851.99     4838.18    105.45 o 
  -1  15   1     3279.37     3435.93    127.63 o 
   0  15   1     9615.47     9593.38    222.11 o 
   1  15   1     9860.85     9881.35    226.73 o 
   2  15   1     3458.71     3672.73     91.46 o 
   3  15   1    17049.65    16962.40    248.64 o 
   4  15   1     4999.15     5023.00    111.48 o 
   5  15   1     1295.12     1402.14     92.98 o 
   6  15   1     4173.99     4287.21    118.59 o 
   7  15   1     9572.15    10020.12    197.65 o 
   8  15   1     4089.91     4329.13    135.91 o 
   9  15   1      533.77      608.34     77.01 o 
  10  15   1     6465.23     6710.32    169.25 o 
  11  15   1     6079.87     6110.98    199.56 o 
 -10  16   1     1244.35     1280.18     96.54 o 
  -9  16   1     7592.84     7748.47    182.92 o 
  -8  16   1      777.89      684.07     74.90 o 
  -7  16   1     3810.59     3722.83    120.09 o 
  -6  16   1     2725.55     2550.69    100.04 o 
  -5  16   1    14637.61    14645.19    254.60 o 
  -4  16   1      167.69      123.42     50.50 o 
  -3  16   1     5607.73     5740.13    134.60 o 
  -2  16   1     1423.00     1459.79    107.65 o 
  -1  16   1    11059.74    11133.02    210.95 o 
   0  16   1       66.56       72.40     44.38 o 
   1  16   1    10261.28    10169.12    355.45 o 
   2  16   1     3502.91     3384.06    105.61 o 
   3  16   1     1863.67     1941.46     93.62 o 
   4  16   1       59.60       93.26     46.06 o 
   5  16   1    14429.79    14258.57    247.01 o 
   6  16   1     2632.00     2474.14    162.40 o 
   7  16   1      191.74      176.19     56.98 o 
   8  16   1     2237.32     2173.72    103.00 o 
   9  16   1    12487.05    12969.56    297.16 o 
  10  16   1      880.96      899.93     86.17 o 
  -9  17   1        3.71      -62.00     62.00 o 
  -8  17   1    13792.69    13576.64    258.96 o 
  -7  17   1        4.09        1.12     54.82 o 
  -6  17   1     1522.48     1373.80     87.47 o 
  -5  17   1        6.99      -47.06     49.61 o 
  -4  17   1    17980.42    17569.49    523.35 o 
  -3  17   1       15.41       31.53     60.91 o 
  -2  17   1       11.79      -10.70     66.52 o 
  -1  17   1      222.91      199.68     52.25 o 
   0  17   1    12899.82    13278.68    307.84 o 
   1  17   1        1.87       42.62     63.23 o 
   2  17   1       89.35       82.33     49.73 o 
   3  17   1       93.88       95.99     56.12 o 
   4  17   1    12824.96    13082.04    275.55 o 
   5  17   1       26.76       32.62     52.46 o 
   6  17   1    12140.66    12562.34    235.12 o 
   7  17   1      316.12      250.88     62.10 o 
   8  17   1     5808.50     5523.96    178.65 o 
   9  17   1        6.91      -63.71     63.71 o 
  -8  18   1      302.85      353.53     73.41 o 
  -7  18   1     4404.93     4352.64    188.97 o 
  -6  18   1      106.14       77.61     57.51 o 
  -5  18   1    10737.28    10294.41    209.25 o 
  -4  18   1      248.54      209.06     69.21 o 
  -3  18   1     3423.72     3515.99    131.80 o 
  -2  18   1      428.19      412.62     79.94 o 
  -1  18   1     9545.66     9665.42    225.96 o 
   0  18   1        2.32       49.60     54.65 o 
   1  18   1     4128.98     4330.60    126.50 o 
   2  18   1     4193.00     4305.15    171.03 o 
   3  18   1     2566.01     2738.54    149.83 o 
   4  18   1      200.58      236.30     69.57 o 
   5  18   1    10448.03    10724.51    249.88 o 
   6  18   1     1077.99     1038.13     94.69 o 
   7  18   1       17.48      -50.10     57.32 o 
   8  18   1      536.14      541.68     78.14 o 
  -7  19   1     1583.91     1471.75    102.68 o 
  -6  19   1      370.40      322.66     80.90 o 
  -5  19   1     1250.82     1126.30    100.64 o 
  -4  19   1     9483.67     9650.23    238.44 o 
  -3  19   1     1109.36     1150.87     96.37 o 
  -2  19   1       92.74      105.90     82.38 o 
  -1  19   1     5138.77     5250.81    163.81 o 
   0  19   1     8008.15     8240.48    210.09 o 
   1  19   1     1314.93     1299.26     82.72 o 
   2  19   1     1082.23     1166.37    115.63 o 
   3  19   1     5270.64     5375.32    168.00 o 
   4  19   1     3114.70     3226.20    133.94 o 
   5  19   1     1095.27      901.36     92.75 o 
   6  19   1     2815.08     2969.08    135.23 o 
   7  19   1     3153.96     2802.00    164.95 o 
  -5  20   1     4940.58     4854.43    169.99 o 
  -4  20   1      107.67      139.19     68.11 o 
  -3  20   1     1676.16     1552.07    105.94 o 
  -2  20   1     7083.27     7201.52    250.67 o 
  -1  20   1     1836.18     1832.72    286.96 o 
   0  20   1      542.52      421.60     66.07 o 
   1  20   1     2152.09     2291.72    208.49 o 
   2  20   1     7327.44     7698.71    206.28 o 
   3  20   1       22.57       22.18     46.19 o 
   4  20   1      761.61      778.00     87.65 o 
   5  20   1     2608.75     2757.82    146.62 o 
  -2  21   1      114.24      349.73    136.01 o 
  -1  21   1     7813.44     8605.72    223.62 o 
   0  21   1      522.51      655.47    133.77 o 
   1  21   1     4114.88     4062.99    180.13 o 
 -16   0   2     3371.84     3775.76    259.31 o 
 -14   0   2     7890.69     8146.23    241.47 o 
 -12   0   2    20728.16    21299.84    387.30 o 
 -10   0   2     4796.51     5034.15    193.55 o 
  -8   0   2    50785.09    50750.02    999.70 o 
  -6   0   2     9352.86     8774.21    167.32 o 
  -4   0   2    36479.66    36935.77    566.59 o 
  -2   0   2    39857.52    44187.32    661.15 o 
   0   0   2    30257.67    32939.47    489.05 o 
   2   0   2     3209.31     3006.64     78.99 o 
   4   0   2    48688.40    48825.77    731.45 o 
   6   0   2    23239.98    23546.30    378.13 o 
   8   0   2    13708.54    13930.92    283.64 o 
  10   0   2    20403.55    21404.87    419.87 o 
  12   0   2     1137.33      921.82    431.19 o 
  14   0   2    15553.77    16012.96    521.61 o 
 -16   1   2     1221.96     1269.70    127.34 o 
 -15   1   2        2.88      -38.01     55.24 o 
 -14   1   2       40.71       51.50     55.43 o 
 -13   1   2    17579.06    18555.10    269.01 o 
 -12   1   2     1833.97     1737.64     73.98 o 
 -11   1   2     1553.68     1678.46     61.43 o 
 -10   1   2    10052.61    10262.49    167.29 o 
  -9   1   2    30869.71    30738.76    398.04 o 
  -8   1   2      207.42      179.38     30.12 o 
  -7   1   2    10928.30    11162.31    202.29 o 
  -6   1   2    11045.00    10689.44    155.05 o 
  -5   1   2    36205.62    34964.13    424.72 o 
  -4   1   2      280.48      269.94     18.19 o 
  -3   1   2    16652.23    16956.73    318.39 o 
  -2   1   2    12755.15    13807.91    172.00 o 
  -1   1   2    10051.80     9367.67    105.64 o 
   0   1   2     1157.55     1165.01     19.76 o 
   1   1   2   125761.07   124455.66   1366.67 o 
   2   1   2    26102.79    27829.30    292.17 o 
   3   1   2     5062.43     4749.11     60.91 o 
   4   1   2      550.33      567.46     21.21 o 
   5   1   2    63884.20    64072.59   1150.12 o 
   6   1   2     7876.57     7938.80    112.85 o 
   7   1   2     1263.69     1269.50     41.23 o 
   8   1   2     4483.37     4378.48    168.23 o 
   9   1   2    19026.41    19313.75    312.58 o 
  10   1   2       30.36      -24.13     24.13 o 
  11   1   2     3598.65     3693.92     90.76 o 
  12   1   2     3039.73     1233.30    360.19 o 
  13   1   2     6145.24     5980.41    462.05 o 
  14   1   2      251.73      140.81     58.83 o 
  15   1   2     5437.41     5119.38    188.37 o 
 -16   2   2     1868.70     2147.47    155.56 o 
 -15   2   2     6008.05     6275.22    258.70 o 
 -14   2   2     3180.74     3265.47    116.71 o 
 -13   2   2      449.44      511.55     55.59 o 
 -12   2   2     8085.41     8736.40    153.89 o 
 -11   2   2    14364.52    14557.64    244.67 o 
 -10   2   2     7076.97     7259.37    132.97 o 
  -9   2   2     1625.02     1752.10     60.93 o 
  -8   2   2    12741.72    12870.68    168.38 o 
  -7   2   2    10791.61    10453.48    156.74 o 
  -6   2   2      346.54      401.14     36.05 o 
  -5   2   2     9755.89     9980.19    125.83 o 
  -4   2   2    28419.63    28500.12    346.12 o 
  -3   2   2     2645.80     2222.14     40.44 o 
  -2   2   2      653.63      723.24     20.97 o 
  -1   2   2    25080.85    27894.92    294.45 o 
   0   2   2    32904.59    36404.68    391.52 o 
   1   2   2     1878.34     1893.55     32.07 o 
   2   2   2    20295.47    20101.10    229.17 o 
   3   2   2    21434.44    22035.74    321.00 o 
   4   2   2    33715.11    33923.18    429.58 o 
   5   2   2     1754.32     1768.87     46.11 o 
   6   2   2     8828.51     9082.09    124.36 o 
   7   2   2    22929.61    23211.98    364.04 o 
   8   2   2     6110.42     5975.77    175.81 o 
   9   2   2     3265.34     3109.00    115.36 o 
  10   2   2     5152.34     5188.97    127.71 o 
  11   2   2    13580.27    14353.01    226.88 o 
  12   2   2       36.44        1.19     39.33 o 
  13   2   2     1304.78     1317.69     92.62 o 
  14   2   2     6926.58     6840.12    195.38 o 
  15   2   2     3920.50     4166.65    150.45 o 
 -15   3   2      290.09      166.56    101.61 o 
 -14   3   2     7720.03     7877.02    358.32 o 
 -13   3   2     4483.86     4744.21    113.36 o 
 -12   3   2     4000.71     4242.37    115.01 o 
 -11   3   2      262.48      244.05     51.64 o 
 -10   3   2    13655.56    13603.26    208.22 o 
  -9   3   2     4618.86     4463.07    120.34 o 
  -8   3   2      982.01      984.69     39.92 o 
  -7   3   2     1191.93     1328.72     56.37 o 
  -6   3   2    59545.38    58124.45    749.50 o 
  -5   3   2      858.59      803.02     27.09 o 
  -4   3   2       33.92       68.69     12.06 o 
  -3   3   2     5372.07     5319.78     75.63 o 
  -2   3   2    64249.64    64522.90    716.10 o 
  -1   3   2      721.78      624.97     36.39 o 
   1   3   2     1905.36     1754.88     30.24 o 
   2   3   2    24995.60    25808.03    333.81 o 
   3   3   2       21.30       27.19     10.65 o 
   4   3   2     8932.67     9417.79    119.74 o 
   5   3   2    14769.64    14873.91    182.66 o 
   6   3   2    11144.30    11372.43    156.05 o 
   7   3   2      348.41      426.09     34.85 o 
   8   3   2    14279.38    14689.19    254.78 o 
   9   3   2     2198.03     2218.83     59.74 o 
  10   3   2     5044.80     5238.25    160.86 o 
  11   3   2       67.33       43.27     30.94 o 
  12   3   2    20677.99    20129.16   1059.27 o 
  13   3   2     1151.08     1003.67     84.46 o 
  14   3   2      594.84      581.99     91.03 o 
  15   3   2     2934.71     2863.85    128.73 o 
 -15   4   2    10528.41    11633.84    260.52 o 
 -14   4   2      135.71       35.87     56.75 o 
 -13   4   2        9.26       19.18     50.61 o 
 -12   4   2       84.79       16.03     40.81 o 
 -11   4   2    14635.30    14700.52    218.36 o 
 -10   4   2        2.97       11.02     40.12 o 
  -9   4   2     3117.53     3252.07     80.92 o 
  -8   4   2     1310.45     1174.32     82.99 o 
  -7   4   2    17427.91    16995.37    255.60 o 
  -6   4   2     6115.43     6222.71    115.62 o 
  -5   4   2    14083.11    14009.78    180.08 o 
  -4   4   2        9.57       32.88     15.54 o 
  -3   4   2    34602.80    34610.03    395.48 o 
  -2   4   2       35.97       -2.38     20.84 o 
  -1   4   2    43235.43    44760.29    469.51 o 
   0   4   2     1803.54     1467.43     27.62 o 
   1   4   2    11405.03    10423.95    127.96 o 
   2   4   2      159.29      150.51     16.78 o 
   3   4   2    34176.62    33914.06    384.59 o 
   4   4   2      125.60       75.10     16.10 o 
   5   4   2     2192.64     2174.09     46.28 o 
   6   4   2     2852.87     3090.27     66.31 o 
   7   4   2    42696.47    42413.14    491.27 o 
   8   4   2      758.69      784.60     58.48 o 
   9   4   2     4396.63     4371.01    161.98 o 
  10   4   2       43.54        8.69     28.53 o 
  11   4   2    17414.13    17494.35    534.34 o 
  12   4   2     1144.40     1121.93     82.38 o 
  13   4   2     2817.63     2763.42    137.40 o 
  14   4   2      266.03      231.29     64.65 o 
  15   4   2     7217.12     7845.07    454.35 o 
 -15   5   2        1.66      -59.22     59.22 o 
 -14   5   2     2683.36     2728.48    133.75 o 
 -13   5   2     1426.49     1410.05     88.24 o 
 -12   5   2     5628.24     5588.19    140.21 o 
 -11   5   2      269.18      269.90     53.78 o 
 -10   5   2    17221.24    17506.98    281.80 o 
  -9   5   2      106.41      150.89     39.37 o 
  -8   5   2     1751.93     1639.09     67.73 o 
  -7   5   2     2873.57     3011.05     79.49 o 
  -6   5   2    25336.66    23970.08    336.71 o 
  -5   5   2     2468.02     2519.61     55.62 o 
  -4   5   2      495.80      566.67     24.07 o 
  -3   5   2     7355.31     8047.35    113.12 o 
  -2   5   2    51060.17    50895.42    596.04 o 
  -1   5   2     9324.60     9320.46    110.21 o 
   0   5   2     1214.95     1311.07     28.07 o 
   1   5   2       54.90       75.67     12.47 o 
   2   5   2    28912.44    29070.64    507.24 o 
   3   5   2       64.44       74.74     15.28 o 
   4   5   2     5697.81     5464.11    144.58 o 
   5   5   2     6591.24     7203.46    101.81 o 
   6   5   2     8520.39     8268.99    116.35 o 
   7   5   2      161.07      235.53     24.82 o 
   8   5   2    34833.45    34691.63    768.43 o 
   9   5   2     1107.46     1105.50     46.68 o 
  10   5   2     4168.12     4297.16    154.29 o 
  11   5   2      579.84      545.43     44.73 o 
  12   5   2    15467.97    15704.32    506.05 o 
  13   5   2     1446.23     1447.29     96.11 o 
  14   5   2      676.17      741.84    113.63 o 
  15   5   2      208.77      149.43     98.26 o 
 -15   6   2     5834.28     6311.67    168.77 o 
 -14   6   2     1710.65     1854.74    116.50 o 
 -13   6   2      156.34      149.83     59.83 o 
 -12   6   2     1644.33     1670.75     89.26 o 
 -11   6   2     8077.28     8108.77    172.07 o 
 -10   6   2       51.88       25.74     43.32 o 
  -9   6   2     5318.64     5191.82    121.22 o 
  -8   6   2    10397.11    10229.05    215.72 o 
  -7   6   2    17513.27    16998.54    258.11 o 
  -6   6   2       57.56       50.86     16.51 o 
  -5   6   2    17486.57    17411.70    202.25 o 
  -4   6   2    18905.06    18741.35    240.21 o 
  -3   6   2    25996.18    24486.60    302.76 o 
  -2   6   2      152.41      200.39     19.23 o 
  -1   6   2     9274.12     8716.51    120.52 o 
   0   6   2    14972.41    15146.40    171.99 o 
   1   6   2     5286.12     5400.48     72.79 o 
   2   6   2     1819.38     2035.50     38.75 o 
   3   6   2    38381.22    38057.91    409.52 o 
   4   6   2     3175.74     3072.66     53.09 o 
   5   6   2      177.77      209.27     21.09 o 
   6   6   2     5109.17     5134.82     79.49 o 
   7   6   2    10724.58    10407.99    138.36 o 
   8   6   2     8143.35     8141.54    118.44 o 
   9   6   2     2028.25     2187.28     57.94 o 
  10   6   2     7818.56     7975.03    158.74 o 
  11   6   2    18873.38    19503.18    250.51 o 
  12   6   2       88.46       30.90     52.83 o 
  13   6   2     4031.38     3938.51    187.31 o 
  14   6   2     3172.83     3376.61    179.99 o 
  15   6   2     3842.32     4276.94    214.47 o 
 -15   7   2       50.57       17.05     66.96 o 
 -14   7   2     1381.99     1322.16     95.78 o 
 -13   7   2     7280.01     7575.85    177.46 o 
 -12   7   2     1399.56     1374.28     87.05 o 
 -11   7   2      366.10      461.28     59.45 o 
 -10   7   2     1608.43     1714.61     83.11 o 
  -9   7   2    14446.24    14656.84    243.36 o 
  -8   7   2      542.98      611.92     51.21 o 
  -7   7   2     5987.88     5995.50    122.53 o 
  -6   7   2    21320.06    21304.11    247.37 o 
  -5   7   2    11714.32    11467.21    163.18 o 
  -4   7   2      237.52      290.12     24.01 o 
  -3   7   2    11171.20    11269.09    155.58 o 
  -2   7   2    34036.15    34327.57    477.37 o 
  -1   7   2     7028.57     6992.88     90.75 o 
   0   7   2      179.06      284.17     21.50 o 
   1   7   2    53736.75    56111.31    594.06 o 
   2   7   2     1580.78     1457.47     34.28 o 
   3   7   2     1954.90     1805.04     39.08 o 
   4   7   2     5106.60     5036.96     75.49 o 
   5   7   2    32387.97    32777.55    362.93 o 
   6   7   2     1323.80     1309.48     40.41 o 
   7   7   2      118.93      110.76     23.50 o 
   8   7   2    12252.40    11790.23    179.91 o 
   9   7   2    25469.49    25904.23    307.20 o 
  10   7   2     1018.89     1084.87     54.95 o 
  11   7   2     2631.30     2611.76     78.09 o 
  12   7   2     9877.77    10232.66    473.04 o 
  13   7   2     4645.06     4687.96    300.41 o 
  14   7   2      424.01      409.41    101.19 o 
  15   7   2      922.42     1024.14    158.43 o 
 -14   8   2     4548.57     4622.08    146.89 o 
 -13   8   2      156.10       45.01     59.91 o 
 -12   8   2     7093.13     7178.30    167.94 o 
 -11   8   2      117.61      175.46     54.52 o 
 -10   8   2     2934.79     3018.19    100.86 o 
  -9   8   2       16.75      -34.01     40.94 o 
  -8   8   2    34174.28    34025.74    477.26 o 
  -7   8   2     1796.19     1736.00     81.98 o 
  -6   8   2       44.28       39.14     29.71 o 
  -5   8   2     5035.11     4953.39     89.55 o 
  -4   8   2    44858.34    44204.18    535.22 o 
  -3   8   2     5407.88     5454.83     91.73 o 
  -2   8   2     1614.73     1758.46     46.54 o 
  -1   8   2     5079.63     5004.31     72.33 o 
   0   8   2    48754.33    48610.04    581.60 o 
   1   8   2     1797.69     1610.72     37.44 o 
   2   8   2    17669.37    18072.00    208.35 o 
   3   8   2      600.44      698.39     29.69 o 
   4   8   2    47358.16    46742.66    505.53 o 
   5   8   2     1983.35     1840.32     45.01 o 
   6   8   2     7806.04     8097.52    114.08 o 
   7   8   2     5392.07     5617.31    107.04 o 
   8   8   2    10102.52    10124.37    141.42 o 
   9   8   2      720.00      684.94     41.74 o 
  10   8   2    15021.53    15976.01    257.49 o 
  11   8   2     1393.75     1387.02     77.26 o 
  12   8   2     1849.99     1404.41    128.01 o 
  13   8   2      172.59       40.99     79.99 o 
  14   8   2     8461.59     8262.53    569.44 o 
 -14   9   2     1223.78     1214.23     97.16 o 
 -13   9   2    12524.86    13008.81    254.56 o 
 -12   9   2       43.59       78.05     59.20 o 
 -11   9   2     1533.96     1473.86     88.45 o 
 -10   9   2     1048.84     1066.11     74.23 o 
  -9   9   2    18463.64    18663.91    297.60 o 
  -8   9   2     3027.81     2994.94     92.16 o 
  -7   9   2     2747.05     2758.74     83.74 o 
  -6   9   2       18.35       58.95     33.66 o 
  -5   9   2    18919.54    18736.80    251.52 o 
  -4   9   2        0.84      -21.43     21.43 o 
  -3   9   2    42827.71    43322.27    605.78 o 
  -2   9   2     1105.64     1239.08     42.02 o 
  -1   9   2     6571.33     6126.38     89.22 o 
   0   9   2     3408.75     3751.58     69.14 o 
   1   9   2    44968.55    44386.92    480.61 o 
   2   9   2      420.25      440.25     26.11 o 
   3   9   2     1314.50     1412.61     44.82 o 
   4   9   2       70.94       94.49     21.64 o 
   5   9   2    45504.37    46066.48    503.70 o 
   6   9   2     3724.10     3797.86     70.07 o 
   7   9   2     1737.10     1799.50     50.56 o 
   8   9   2      247.57      263.57     30.95 o 
   9   9   2    20795.04    21448.00    296.19 o 
  10   9   2       20.04        0.17     42.59 o 
  11   9   2      111.58      116.53     49.32 o 
  12   9   2      874.79      743.84    106.95 o 
  13   9   2     9619.27     9453.88    306.58 o 
  14   9   2      231.32      152.45    186.82 o 
 -14  10   2     3176.88     3239.04    131.69 o 
 -13  10   2     1108.10      953.09     89.29 o 
 -12  10   2     9895.64    10042.51    213.19 o 
 -11  10   2     5043.82     5022.42    138.74 o 
 -10  10   2     4305.36     4415.17    127.92 o 
  -9  10   2      142.39      171.30     49.89 o 
  -8  10   2    13020.42    12951.10    224.82 o 
  -7  10   2     8576.04     8372.12    160.05 o 
  -6  10   2     2645.58     2656.20     81.65 o 
  -5  10   2     3466.27     3759.99     92.43 o 
  -4  10   2    36555.00    36008.21    447.58 o 
  -3  10   2     3100.54     3024.90     92.20 o 
  -2  10   2     5197.04     5667.36     82.88 o 
  -1  10   2    14446.82    14496.11    176.61 o 
   0  10   2    35058.01    33764.93    417.33 o 
   1  10   2     1043.99     1009.97     35.27 o 
   2  10   2     5762.06     5968.97     89.60 o 
   3  10   2    18174.51    18581.94    243.93 o 
   4  10   2    18104.11    18044.52    215.58 o 
   5  10   2      575.42      661.72     40.10 o 
   6  10   2    17704.17    18311.16    238.27 o 
   7  10   2     9613.50    10047.79    160.07 o 
   8  10   2     9740.93     9702.54    179.02 o 
   9  10   2       14.13       31.66     41.38 o 
  10  10   2     5821.88     5890.04    167.40 o 
  11  10   2      851.74      857.88     86.50 o 
  12  10   2     1560.75     1578.82    142.39 o 
  13  10   2      848.69     1056.67    221.20 o 
  14  10   2     8246.08     9254.46    329.25 o 
 -13  11   2     4696.35     5029.50    152.33 o 
 -12  11   2     2979.32     3172.53    126.93 o 
 -11  11   2      125.82       67.54     57.41 o 
 -10  11   2    10239.29     9972.45    200.93 o 
  -9  11   2     7943.92     7785.68    167.30 o 
  -8  11   2     2448.68     2356.61     87.54 o 
  -7  11   2     4280.64     4292.99    111.32 o 
  -6  11   2    15144.90    15327.68    247.07 o 
  -5  11   2     3772.09     3674.90     93.87 o 
  -4  11   2     1435.76     1510.20     53.46 o 
  -3  11   2     2892.67     2783.54     68.08 o 
  -2  11   2    20532.96    20693.41    274.99 o 
  -1  11   2     1225.69     1288.94     39.13 o 
   0  11   2     4067.86     4152.64     71.99 o 
   1  11   2    19393.85    19291.84    229.39 o 
   2  11   2    19594.42    19655.49    233.82 o 
   3  11   2       16.60       38.37     22.87 o 
   4  11   2     9488.96     9907.50    149.03 o 
   5  11   2    15476.89    15537.25    215.18 o 
   6  11   2     8836.03     8630.30    143.19 o 
   7  11   2     3965.95     3762.86    120.71 o 
   8  11   2     5446.92     5833.96    174.99 o 
   9  11   2     4879.82     4818.02    121.09 o 
  10  11   2     2234.38     2284.26    139.79 o 
  11  11   2     1652.79     1553.37    178.13 o 
  12  11   2     4874.33     5329.68    367.67 o 
  13  11   2     1512.64     1700.29    167.34 o 
 -13  12   2      376.99      364.70     75.63 o 
 -12  12   2     1615.18     1532.12    101.28 o 
 -11  12   2    15728.89    16144.15    288.97 o 
 -10  12   2     1432.97     1380.06     86.96 o 
  -9  12   2     1700.16     1694.88     89.06 o 
  -8  12   2      579.39      534.47     59.87 o 
  -7  12   2    17232.63    17183.18    277.92 o 
  -6  12   2       30.90       -6.97     37.21 o 
  -5  12   2     8022.61     8266.45    159.14 o 
  -4  12   2      454.50      500.60     48.70 o 
  -3  12   2    11128.55    10927.21    168.24 o 
  -2  12   2      257.79      226.92     34.11 o 
  -1  12   2    24794.73    24996.70    326.16 o 
   0  12   2     1404.33     1416.50     45.08 o 
   1  12   2     1699.68     1722.33     49.00 o 
   2  12   2     2978.42     3035.42     63.94 o 
   3  12   2    38283.75    38005.55    424.64 o 
   4  12   2     5326.19     5325.28    104.13 o 
   5  12   2      397.84      359.79     41.23 o 
   6  12   2      428.92      467.72     45.24 o 
   7  12   2    16562.67    17222.85    281.86 o 
   8  12   2      949.26      946.01     75.19 o 
   9  12   2      277.02      450.97     67.26 o 
  10  12   2      382.29      462.29     62.76 o 
  11  12   2    11470.29    11720.21    224.62 o 
  12  12   2       27.19      -41.06     98.69 o 
  13  12   2     2244.06     2086.69    179.51 o 
 -12  13   2     3633.71     3632.35    155.75 o 
 -11  13   2        8.67      -58.98     58.98 o 
 -10  13   2    14613.78    14616.51    267.56 o 
  -9  13   2      250.32      242.10     58.80 o 
  -8  13   2      521.51      546.51     62.60 o 
  -7  13   2     1433.75     1386.00     79.34 o 
  -6  13   2    26903.21    25673.20    419.37 o 
  -5  13   2      665.93      625.19     56.22 o 
  -4  13   2      899.49      836.75     59.33 o 
  -3  13   2      920.28     1035.25     53.51 o 
  -2  13   2    21066.72    21411.44    290.67 o 
  -1  13   2      631.32      632.80     46.12 o 
   0  13   2     5837.80     5801.28    108.96 o 
   1  13   2      173.70      182.74     29.01 o 
   2  13   2    23619.92    23581.23    311.02 o 
   3  13   2      659.49      618.06     46.58 o 
   4  13   2     5676.98     5812.54    113.01 o 
   5  13   2      155.83      182.05     39.24 o 
   6  13   2    11761.59    11789.69    188.54 o 
   7  13   2      212.69      244.13     50.95 o 
   8  13   2     6984.89     7433.83    158.56 o 
   9  13   2      258.34      187.43     54.62 o 
  10  13   2     1401.12     1402.13     86.40 o 
  11  13   2       32.83       73.49     65.80 o 
  12  13   2    13186.04    13826.48    415.45 o 
 -12  14   2     1041.76     1077.18     93.80 o 
 -11  14   2    11593.19    11814.76    241.20 o 
 -10  14   2       81.26       27.23     58.65 o 
  -9  14   2     2642.19     2648.52    144.57 o 
  -8  14   2     4559.02     4472.54    128.84 o 
  -7  14   2     8022.53     8160.49    171.49 o 
  -6  14   2      485.08      435.89     57.00 o 
  -5  14   2     3718.55     3908.46    109.73 o 
  -4  14   2     7910.85     7901.84    158.40 o 
  -3  14   2     4147.16     4374.26    110.01 o 
  -2  14   2       10.33       -2.91     33.00 o 
  -1  14   2    17268.54    16950.34    242.98 o 
   0  14   2     3825.82     3902.38     89.49 o 
   1  14   2     3863.66     3896.75     99.80 o 
   2  14   2       29.48       72.40     39.93 o 
   3  14   2    12511.68    12783.40    195.79 o 
   4  14   2     1076.89     1173.42     60.98 o 
   5  14   2      114.87      171.56     40.36 o 
   6  14   2     1591.71     1747.28     81.58 o 
   7  14   2    17743.72    18415.09    297.17 o 
   8  14   2      455.27      521.53     87.58 o 
   9  14   2     1107.02     1061.20     78.43 o 
  10  14   2     2238.85     2163.98    104.47 o 
  11  14   2     8162.34     8463.15    270.71 o 
 -11  15   2      934.61      886.18     91.11 o 
 -10  15   2     4347.95     4476.62    141.92 o 
  -9  15   2     4438.28     4347.10    144.57 o 
  -8  15   2     1132.57     1137.93     99.39 o 
  -7  15   2     6230.23     6065.71    149.64 o 
  -6  15   2     8595.28     8645.90    178.76 o 
  -5  15   2     5539.60     5517.00    166.54 o 
  -4  15   2      127.30       95.44     45.74 o 
  -3  15   2     4662.55     4624.68    116.48 o 
  -2  15   2    12732.27    12772.98    219.19 o 
  -1  15   2     8759.24     8553.25    149.41 o 
   0  15   2       49.62       62.80     35.63 o 
   1  15   2    10304.62    10332.87    235.36 o 
   2  15   2    14058.96    14140.32    246.05 o 
   3  15   2      116.83      120.44     40.78 o 
   4  15   2     3855.00     4032.57     98.79 o 
   5  15   2     4667.64     4787.86    121.70 o 
   6  15   2     3240.75     3453.25    106.82 o 
   7  15   2      447.60      490.77     61.64 o 
   8  15   2     6202.19     6489.91    154.45 o 
   9  15   2     7131.46     7205.31    169.02 o 
  10  15   2     1123.79     1026.73     83.95 o 
  11  15   2     1010.93     1057.59    108.05 o 
 -10  16   2      484.85      628.23     83.92 o 
  -9  16   2      179.50       62.79     61.50 o 
  -8  16   2    10815.40    10838.44    260.92 o 
  -7  16   2     2482.29     2506.80    103.79 o 
  -6  16   2        7.80      -16.30     50.64 o 
  -5  16   2     3141.31     3098.23    106.37 o 
  -4  16   2    18932.14    18495.86    301.09 o 
  -3  16   2     2740.76     2740.63     94.55 o 
  -2  16   2       81.47       78.46     46.26 o 
  -1  16   2      851.38      941.22    115.20 o 
   0  16   2    19871.62    20307.98    400.48 o 
   1  16   2     1238.31     1332.89     78.10 o 
   2  16   2      599.98      589.73     61.99 o 
   3  16   2     4337.94     4444.29    122.20 o 
   4  16   2     3553.66     3659.29    126.39 o 
   5  16   2        0.40      -25.70     51.34 o 
   6  16   2     8071.70     7712.34    167.01 o 
   7  16   2     2190.63     2403.29    118.22 o 
   8  16   2     3748.08     3869.64    123.03 o 
   9  16   2      534.81      583.46     74.37 o 
  10  16   2    10729.23    11678.20    235.52 o 
  -9  17   2     6170.73     5898.52    164.33 o 
  -8  17   2        3.98      -59.22     59.22 o 
  -7  17   2     5673.73     5588.81    151.47 o 
  -6  17   2      201.44      142.44     58.69 o 
  -5  17   2    11828.08    11931.82    227.24 o 
  -4  17   2      327.54      261.72     69.89 o 
  -3  17   2    13667.96    13348.04    238.08 o 
  -2  17   2     1181.81     1243.79     95.89 o 
  -1  17   2     6212.03     6153.29    169.08 o 
   0  17   2       27.94       35.23     46.08 o 
   1  17   2     7850.24     8410.28    215.01 o 
   2  17   2      160.32      218.10     63.55 o 
   3  17   2     2327.42     2314.79     96.20 o 
   4  17   2      426.47      414.59     70.23 o 
   5  17   2    20740.79    20796.85    390.89 o 
   6  17   2       58.30       25.71     53.55 o 
   7  17   2      792.79      728.09     74.63 o 
   8  17   2      907.40      942.68     84.00 o 
   9  17   2     9816.22     9950.86    214.24 o 
  -8  18   2    10627.61    10405.95    235.55 o 
  -7  18   2      165.80      161.14     64.85 o 
  -6  18   2       15.59        1.61     57.85 o 
  -5  18   2      132.35      132.81     59.20 o 
  -4  18   2    21383.97    20968.48    400.57 o 
  -3  18   2      211.51      321.23     75.01 o 
  -2  18   2       16.52      120.06     61.27 o 
  -1  18   2      787.62      826.71    104.67 o 
   0  18   2    11261.35    11430.87    252.08 o 
   1  18   2       33.26       84.66     49.87 o 
   2  18   2     1991.80     2089.61     96.74 o 
   3  18   2     3904.00     3592.41    134.83 o 
   4  18   2    12094.20    12091.43    266.82 o 
   5  18   2        0.54      -38.30     66.01 o 
   6  18   2     7700.79     7782.71    263.37 o 
   7  18   2     1488.75     1462.12    109.10 o 
   8  18   2     1979.87     1862.68    104.59 o 
  -6  19   2     3561.70     3605.60    127.59 o 
  -5  19   2     4545.79     4771.59    165.74 o 
  -4  19   2        2.18      -59.71     59.71 o 
  -3  19   2     5290.30     5186.51    165.68 o 
  -2  19   2     3626.89     3575.46    138.05 o 
  -1  19   2     4461.54     4622.22    162.63 o 
   0  19   2     2140.29     2129.91    207.00 o 
   1  19   2     6569.89     6573.40    323.34 o 
   2  19   2     3726.12     3858.51    316.11 o 
   3  19   2       72.37      168.01     73.62 o 
   4  19   2      860.10      820.05     86.45 o 
   5  19   2     5693.59     6251.43    235.07 o 
   6  19   2     5420.51     5362.29    233.14 o 
  -5  20   2     2227.49     2187.04    130.47 o 
  -4  20   2     4004.17     4065.58    154.44 o 
  -3  20   2      620.96      588.14     78.57 o 
  -2  20   2       47.38       11.63    103.84 o 
  -1  20   2     7195.26     7028.69    269.22 o 
   0  20   2     3613.59     3996.03    177.89 o 
   1  20   2      814.57      910.03     82.91 o 
   2  20   2     1010.03     1064.90     90.18 o 
   3  20   2    12522.88    13028.08    388.87 o 
   4  20   2      459.13      438.26     70.56 o 
  -1  21   2       18.86       56.78     31.73 o 
   0  21   2     2723.54     2850.56    132.20 o 
   1  21   2      172.57      212.67    136.75 o 
 -15   0   3     1548.10     1612.30    133.61 o 
 -13   0   3    18196.09    18346.71    413.12 o 
 -11   0   3     8520.37     8870.23    198.03 o 
  -9   0   3    25211.75    24976.19    423.03 o 
  -7   0   3    15929.60    15844.40    278.74 o 
  -5   0   3     8137.25     7612.94    147.64 o 
  -3   0   3    31086.77    32240.62    711.02 o 
  -1   0   3    24870.44    26113.66    401.02 o 
   1   0   3    18289.51    17937.49    274.86 o 
   3   0   3      337.11      339.71     36.49 o 
   5   0   3    50990.60    50068.85    749.42 o 
   7   0   3      657.06      665.14     45.00 o 
   9   0   3    40957.95    41619.32   1687.39 o 
  15   0   3     7398.08     6422.65    973.72 o 
 -16   1   3     3536.87     3846.82    191.23 o 
 -15   1   3     1920.04     1917.51     99.17 o 
 -14   1   3     3007.53     3158.95    108.54 o 
 -13   1   3        8.74      -47.86     47.86 o 
 -12   1   3    17794.63    18120.98    259.90 o 
 -11   1   3     3555.87     3750.78     92.07 o 
 -10   1   3     2167.01     2027.96     60.30 o 
  -9   1   3     3139.50     3235.05     70.35 o 
  -8   1   3    34356.64    33970.11    387.08 o 
  -7   1   3       59.84       40.38     21.40 o 
  -6   1   3      691.97      535.16     28.42 o 
  -5   1   3     1724.63     1780.69     40.23 o 
  -4   1   3    27692.70    25947.16    361.09 o 
  -3   1   3     2066.78     1794.27     36.87 o 
  -2   1   3     9507.37     9768.09    117.37 o 
  -1   1   3      904.43      884.02     21.91 o 
   0   1   3     6849.35     6021.32     73.70 o 
   1   1   3       12.11       17.91      8.86 o 
   2   1   3    36772.20    37404.28    514.07 o 
   3   1   3     6870.79     7331.16     94.90 o 
   4   1   3    28445.37    28788.26    309.57 o 
   5   1   3      434.43      415.69     22.00 o 
   6   1   3    31448.34    31839.10    349.43 o 
   7   1   3     1019.00     1015.01     41.22 o 
   8   1   3    10515.96    10899.91    152.70 o 
   9   1   3     1184.18     1145.89     49.00 o 
  10   1   3    13901.66    14675.34    292.31 o 
  11   1   3     2474.00     2207.50    147.96 o 
  12   1   3       84.44       35.40     41.85 o 
  13   1   3      525.85      337.60    107.65 o 
  14   1   3    10713.35    10731.40    313.12 o 
  15   1   3      190.04       97.94     62.31 o 
 -15   2   3      232.50      258.08     78.21 o 
 -14   2   3     3761.60     3867.71    118.27 o 
 -13   2   3     7984.27     8476.99    157.69 o 
 -12   2   3     2160.06     2076.95     76.66 o 
 -11   2   3     6209.18     6422.38    124.48 o 
 -10   2   3    11360.25    11209.48    160.23 o 
  -9   2   3    24061.34    23701.88    286.23 o 
  -8   2   3      143.40      207.69     33.42 o 
  -7   2   3    12294.77    12633.70    163.31 o 
  -6   2   3     9712.12     9458.08    126.14 o 
  -5   2   3    20819.65    19865.09    255.29 o 
  -4   2   3     6620.17     6367.69     86.63 o 
  -3   2   3     7445.07     7557.29    115.42 o 
  -2   2   3    31376.91    30816.79    331.05 o 
  -1   2   3       70.86      136.54     12.23 o 
   0   2   3     4390.74     4561.66     58.86 o 
   1   2   3    40897.39    42998.64    449.96 o 
   2   2   3    17217.00    17080.53    226.24 o 
   3   2   3     2070.05     2320.55     36.31 o 
   4   2   3     2372.86     2276.52     38.58 o 
   5   2   3    40770.50    38929.98    637.43 o 
   6   2   3     4440.92     4678.14     75.18 o 
   7   2   3     2175.94     2409.29     72.04 o 
   8   2   3    20450.01    21036.46    263.54 o 
   9   2   3    13644.90    13740.91    245.38 o 
  10   2   3     2758.63     2741.19    111.36 o 
  13   2   3     4158.92     2385.35    279.49 o 
  14   2   3        5.19      -20.58     49.80 o 
  15   2   3     5337.49     5073.77    173.75 o 
 -15   3   3     8577.72     9261.69    228.14 o 
 -14   3   3       36.00      -35.24     63.95 o 
 -13   3   3      319.08      227.82     58.55 o 
 -12   3   3     4559.13     4753.42    109.71 o 
 -11   3   3     6603.80     6922.11    131.35 o 
 -10   3   3     1237.62     1179.94     58.33 o 
  -9   3   3    10202.28    10077.70    144.21 o 
  -8   3   3    12468.85    12112.93    175.36 o 
  -7   3   3    18766.25    18374.25    221.98 o 
  -6   3   3     2219.02     2284.71     47.79 o 
  -5   3   3    37281.58    37314.61    408.18 o 
  -4   3   3    11621.37    11652.33    152.66 o 
  -3   3   3     5585.09     5170.91     77.12 o 
  -2   3   3     1112.11      988.10     23.07 o 
  -1   3   3    56173.93    60443.56    989.67 o 
   0   3   3    13145.49    13819.99    155.02 o 
   1   3   3    12213.59    11907.62    135.15 o 
   2   3   3    32316.29    32582.24    345.08 o 
   3   3   3    26141.36    25637.35    293.09 o 
   4   3   3     4857.18     4953.17     71.47 o 
   5   3   3     2229.39     2472.07     46.85 o 
   6   3   3    12074.44    12049.38    156.26 o 
   7   3   3    29062.58    29454.75    416.64 o 
   8   3   3     1847.97     1789.66     50.81 o 
   9   3   3     6136.28     6382.30    158.83 o 
  10   3   3     5472.62     5377.82    100.08 o 
  11   3   3    10602.64    10446.03    252.42 o 
  12   3   3      268.79      188.32     54.79 o 
  13   3   3     8272.15     8158.01    532.15 o 
  14   3   3     3163.29     2872.03    128.80 o 
  15   3   3     3675.43     3648.56    198.40 o 
 -15   4   3      313.53      272.60     83.02 o 
 -14   4   3     7480.61     7816.99    179.40 o 
 -13   4   3        8.13      -14.16     53.47 o 
 -12   4   3     3021.46     3015.36    124.69 o 
 -11   4   3       56.00       44.16     38.78 o 
 -10   4   3    16913.12    16908.08    239.55 o 
  -9   4   3      237.85      237.39     35.48 o 
  -8   4   3      106.68      121.24     23.72 o 
  -7   4   3       14.86       48.40     18.62 o 
  -6   4   3    69820.75    68934.26    785.07 o 
  -5   4   3     5514.55     5783.94     91.53 o 
  -4   4   3    12250.74    13772.91    176.10 o 
  -3   4   3     1022.48     1130.72     29.92 o 
  -2   4   3    78946.02    78517.12    871.67 o 
  -1   4   3     1398.64     1534.70     32.27 o 
   0   4   3    32622.15    33810.56    382.62 o 
   1   4   3     2675.98     2682.70     48.28 o 
   2   4   3    53141.50    52999.11    592.31 o 
   3   4   3      518.51      502.65     21.59 o 
   4   4   3    41519.16    42729.41    483.57 o 
   5   4   3     6023.01     6095.30     88.52 o 
   6   4   3    10163.97     9986.10    134.58 o 
   7   4   3      411.41      428.67     29.33 o 
   8   4   3    22438.33    23013.87    322.71 o 
   9   4   3      567.38      502.79     50.89 o 
  10   4   3     1222.14     1227.15     52.57 o 
  11   4   3        8.77      -21.49     41.09 o 
  12   4   3    22125.96    21839.01   1616.56 o 
  13   4   3       43.53       38.87     44.81 o 
  14   4   3       37.33       29.48     62.99 o 
  15   4   3      137.31       89.03     70.41 o 
 -15   5   3     8914.30     9426.57    235.47 o 
 -14   5   3      733.78      818.26     80.60 o 
 -13   5   3     1072.98     1099.27     82.64 o 
 -12   5   3       36.81       41.94     48.87 o 
 -11   5   3    17926.48    17877.99    296.38 o 
 -10   5   3       63.16       30.31     42.96 o 
  -9   5   3     8488.44     8498.57    140.59 o 
  -8   5   3     2333.60     2365.98     64.09 o 
  -7   5   3    10015.13     9268.30    139.38 o 
  -6   5   3       52.19       82.54     22.69 o 
  -5   5   3    46876.42    46047.35    532.22 o 
  -4   5   3     6366.70     6395.29     94.82 o 
  -3   5   3    25826.01    26191.23    349.05 o 
  -2   5   3      730.09      877.66     21.93 o 
  -1   5   3    59802.52    60469.70    633.45 o 
   0   5   3       61.95       80.69     19.83 o 
   1   5   3    15400.87    14897.14    180.65 o 
   2   5   3     1070.19     1006.44     28.15 o 
   3   5   3    65025.50    67353.57    751.05 o 
   4   5   3    13093.83    14062.35    174.19 o 
   5   5   3     5959.50     6426.95     93.67 o 
   6   5   3      693.93      753.21     33.19 o 
   7   5   3    21732.94    21412.38    322.78 o 
   8   5   3       11.24       -7.75     22.50 o 
   9   5   3    10543.08    10503.15    153.23 o 
  10   5   3     1181.24     1144.43     74.81 o 
  11   5   3    17850.74    17495.28    707.67 o 
  12   5   3      412.54      320.09     55.36 o 
  13   5   3     6243.37     6328.75    175.70 o 
  14   5   3     3014.94     2889.96    123.35 o 
  15   5   3     4792.76     5070.00    226.47 o 
 -15   6   3       78.81      -14.28     62.63 o 
 -14   6   3     4006.67     4123.40    135.39 o 
 -13   6   3     4687.35     4507.89    134.67 o 
 -12   6   3     1223.43     1297.73     84.77 o 
 -11   6   3      621.52      659.67     66.85 o 
 -10   6   3     5846.32     5861.20    138.86 o 
  -9   6   3     4577.15     4579.76    116.50 o 
  -8   6   3      173.50      224.35     31.80 o 
  -7   6   3     9299.87     9535.75    143.10 o 
  -6   6   3    18345.42    17350.33    224.18 o 
  -5   6   3     9632.96     9495.81    133.05 o 
  -4   6   3      691.08      688.92     40.07 o 
  -3   6   3    29054.76    31791.08    445.44 o 
  -2   6   3    62272.66    63529.18    744.19 o 
  -1   6   3      808.23      672.04     22.39 o 
   0   6   3    19162.56    20343.56    227.17 o 
   1   6   3    19213.17    18813.77    321.35 o 
   2   6   3    35281.25    35452.00    405.86 o 
   3   6   3     2618.78     2464.43     92.38 o 
   4   6   3    10710.14    11576.05    149.77 o 
   5   6   3    25010.20    25105.31    298.68 o 
   6   6   3     4186.57     4296.68     74.31 o 
   7   6   3     2351.82     2403.38     76.54 o 
   8   6   3    15699.12    15481.15    381.10 o 
   9   6   3     4881.04     5033.89     89.42 o 
  10   6   3      480.58      479.72     39.47 o 
  11   6   3     2951.86     3032.24    100.14 o 
  12   6   3    10750.14    10959.66    243.91 o 
  13   6   3     4675.89     4691.52    149.19 o 
  14   6   3       28.67       -6.24     83.03 o 
  15   6   3     1992.39     1980.19    165.33 o 
 -15   7   3     3454.00     3766.40    136.71 o 
 -14   7   3     2235.65     2451.95    118.24 o 
 -13   7   3       28.67       70.06     59.64 o 
 -12   7   3    11819.83    11704.37    228.69 o 
 -11   7   3     1044.30      970.25     76.04 o 
 -10   7   3     3612.49     3374.55    105.18 o 
  -9   7   3     2676.22     2821.60     91.63 o 
  -8   7   3    16771.13    16682.03    265.06 o 
  -7   7   3     1731.03     1724.97     66.06 o 
  -6   7   3      338.06      467.17     41.57 o 
  -5   7   3    14385.98    14005.66    216.36 o 
  -4   7   3    25887.32    25726.58    355.41 o 
  -3   7   3     4402.78     4265.35     88.01 o 
  -2   7   3     5177.15     5273.98     86.76 o 
  -1   7   3    33586.01    33158.09    360.47 o 
   0   7   3    74514.84    76804.78    805.50 o 
   1   7   3     2780.67     2567.78     53.00 o 
   2   7   3    24580.12    25810.22    287.06 o 
   3   7   3     2766.85     2596.40     55.55 o 
   4   7   3      562.94      552.94     27.76 o 
   5   7   3      372.18      400.90     26.81 o 
   6   7   3    23357.47    23495.82    367.03 o 
   7   7   3     7234.89     7433.16    113.72 o 
   8   7   3     7137.41     6988.63    108.25 o 
   9   7   3     3063.31     3125.05     80.23 o 
  10   7   3    18168.00    18596.07    236.32 o 
  11   7   3     3062.24     2966.95     97.67 o 
  12   7   3       19.09      120.76     77.10 o 
  13   7   3     1900.72     1721.66    147.09 o 
  14   7   3     4233.88     4271.24    409.52 o 
 -14   8   3       32.69       54.01     67.86 o 
 -13   8   3    10980.72    11274.30    232.06 o 
 -12   8   3      461.38      473.10     67.97 o 
 -11   8   3     3416.19     3542.71    114.88 o 
 -10   8   3       24.37       59.33     47.83 o 
  -9   8   3    13371.96    13126.41    229.46 o 
  -8   8   3      859.43      777.26     57.35 o 
  -7   8   3     8145.34     8231.13    155.65 o 
  -6   8   3     2397.75     2467.67     74.76 o 
  -5   8   3    10603.18    10489.14    174.69 o 
  -4   8   3     1460.74     1543.50     43.35 o 
  -3   8   3    22250.64    22472.46    330.69 o 
  -2   8   3      940.99      840.56     36.29 o 
  -1   8   3     9251.96     9564.97    138.20 o 
   0   8   3      911.73     1012.99     30.27 o 
   1   8   3    38026.33    39496.27    479.02 o 
   2   8   3      182.76      148.79     20.29 o 
   3   8   3       65.12      101.04     22.22 o 
   4   8   3       37.05       73.82     20.08 o 
   5   8   3    40997.12    40557.36    446.14 o 
   6   8   3      112.07      112.55     24.18 o 
   7   8   3     2635.95     2644.26     59.60 o 
   8   8   3      422.75      425.24     34.48 o 
   9   8   3    15700.54    15898.87    233.05 o 
  10   8   3      142.23      122.49     35.48 o 
  11   8   3     3557.68     3748.62    177.50 o 
  12   8   3     1724.74     1675.20    141.25 o 
  13   8   3     5354.93     5045.80    523.85 o 
  14   8   3       42.83       97.27     94.35 o 
 -14   9   3     2075.63     2008.85    135.91 o 
 -13   9   3      637.22      582.07     79.04 o 
 -12   9   3    12303.63    11980.73    237.50 o 
 -11   9   3     1094.93     1015.95     79.92 o 
 -10   9   3     1285.38     1245.53     79.20 o 
  -9   9   3      230.48      181.61     49.26 o 
  -8   9   3    14184.05    14005.56    237.00 o 
  -7   9   3     2371.39     2175.84     78.88 o 
  -6   9   3      182.20      182.43     39.18 o 
  -5   9   3       70.03       38.40     30.87 o 
  -4   9   3    38472.92    38520.66    544.85 o 
  -3   9   3       94.41      111.46     24.64 o 
  -2   9   3     7139.08     7396.41    116.99 o 
  -1   9   3     2791.20     3065.73     54.54 o 
   0   9   3    14176.97    14132.47    170.63 o 
   1   9   3       95.28       94.19     21.83 o 
   2   9   3    20756.33    20544.35    237.85 o 
   3   9   3      458.60      473.78     32.38 o 
   4   9   3    20128.89    20471.01    282.51 o 
   5   9   3      625.61      632.00     35.98 o 
   6   9   3    23217.57    23721.32    278.29 o 
   7   9   3     1751.89     1852.75     54.14 o 
   8   9   3     4891.15     4864.56     88.72 o 
   9   9   3        8.72       16.10     35.25 o 
  10   9   3    11749.10    12571.59    216.38 o 
  11   9   3       19.92      137.90     85.19 o 
  12   9   3     1028.89      996.84    145.72 o 
  13   9   3        4.04       -9.07     83.83 o 
  14   9   3    11647.77    11388.72    587.37 o 
 -14  10   3     1491.48     1456.19    107.35 o 
 -13  10   3     8115.97     7888.47    192.48 o 
 -12  10   3      192.69      144.18     63.20 o 
 -11  10   3     2014.14     1955.52    100.69 o 
 -10  10   3     2629.33     2622.06    101.30 o 
  -9  10   3    11985.06    12129.77    222.20 o 
  -8  10   3      401.78      333.37     52.03 o 
  -7  10   3     8655.01     8553.68    165.54 o 
  -6  10   3    11143.50    11342.77    195.95 o 
  -5  10   3     9220.24     8746.73    158.87 o 
  -4  10   3     1369.16     1224.45     60.24 o 
  -3  10   3    15383.34    15530.52    222.72 o 
  -2  10   3     1212.33     1321.46     47.75 o 
  -1  10   3      383.31      323.44     24.37 o 
   0  10   3     8205.43     8364.09    114.10 o 
   1  10   3    25407.05    25148.34    320.00 o 
   2  10   3     5023.30     5055.72     80.64 o 
   3  10   3        4.15       38.85     24.21 o 
   4  10   3     8137.97     8380.68    118.10 o 
   5  10   3    17202.88    17511.65    213.91 o 
   6  10   3     5294.03     5036.35     92.03 o 
   7  10   3      466.85      498.15     36.60 o 
   8  10   3      727.24      796.57     51.39 o 
   9  10   3    13543.93    13819.34    211.12 o 
  10  10   3      229.42      279.82     52.15 o 
  11  10   3     4639.94     4767.55    197.59 o 
  12  10   3     1856.14     1679.08    251.09 o 
  13  10   3     3319.97     3511.41    185.21 o 
 -13  11   3     1484.15     1470.44    103.51 o 
 -12  11   3     4818.95     4910.39    148.38 o 
 -11  11   3     6795.44     6968.08    170.13 o 
 -10  11   3      544.76      486.10     66.14 o 
  -9  11   3     5337.82     5439.10    137.99 o 
  -8  11   3    13086.58    12790.06    228.07 o 
  -7  11   3     9612.19     9544.36    181.51 o 
  -6  11   3       36.85       30.77     38.14 o 
  -5  11   3     5070.56     5065.14    143.03 o 
  -4  11   3     2410.58     2423.01     77.21 o 
  -3  11   3     6250.61     5994.41    108.28 o 
  -2  11   3     4056.43     3936.82     82.77 o 
  -1  11   3     9586.66     9515.89    128.30 o 
   0  11   3     8509.44     8488.15    118.28 o 
   1  11   3       70.61       52.83     24.63 o 
   2  11   3     6834.07     6875.74    114.96 o 
   3  11   3    24161.06    24430.91    317.69 o 
   4  11   3    12950.49    12702.67    165.40 o 
   5  11   3      189.69      184.64     29.32 o 
   6  11   3     9903.69     9962.97    220.69 o 
   7  11   3    14360.56    14688.21    216.80 o 
   8  11   3     1874.17     1779.51     70.26 o 
   9  11   3     1488.01     1410.46     74.64 o 
  10  11   3     6688.57     6901.99    150.57 o 
  11  11   3     5127.90     5286.90    213.34 o 
  12  11   3       66.49       50.32     85.31 o 
  13  11   3     2087.33     2171.45    170.32 o 
 -13  12   3     1625.23     1477.71    106.17 o 
 -12  12   3     1080.25     1187.00     94.61 o 
 -11  12   3      865.80      781.15     80.44 o 
 -10  12   3    17980.82    17791.31    306.66 o 
  -9  12   3     4681.22     4473.12    127.26 o 
  -8  12   3     1075.87      926.10     70.14 o 
  -7  12   3      300.31      263.93     51.75 o 
  -6  12   3    16183.95    15918.37    259.39 o 
  -5  12   3      170.81      126.38     42.54 o 
  -4  12   3      900.28      878.54     77.66 o 
  -3  12   3      899.89      937.42     57.71 o 
  -2  12   3    21899.10    21554.21    289.97 o 
  -1  12   3      235.40      251.42     34.30 o 
   0  12   3     6721.86     6919.61    104.91 o 
   1  12   3     6107.48     6385.80     99.85 o 
   2  12   3    14434.63    14737.07    187.30 o 
   3  12   3      124.48      128.60     31.76 o 
   4  12   3    13354.04    13583.64    176.66 o 
   5  12   3     4607.91     4875.28    100.81 o 
   6  12   3     6839.40     7279.31    131.03 o 
   7  12   3      853.57      911.51     64.40 o 
   8  12   3    12743.30    13264.10    285.31 o 
   9  12   3     3525.15     3667.58    108.10 o 
  10  12   3     1867.01     1756.96     86.87 o 
  11  12   3       60.21      112.28     98.64 o 
  12  12   3     7541.74     8269.53    487.23 o 
 -12  13   3       15.80      -41.01     64.73 o 
 -11  13   3    10263.98    10455.60    223.42 o 
 -10  13   3       49.36       26.91     59.56 o 
  -9  13   3     7956.67     7842.63    176.85 o 
  -8  13   3       11.83       14.90     50.47 o 
  -7  13   3    12439.21    12407.69    231.26 o 
  -6  13   3       53.50      100.54     61.05 o 
  -5  13   3    17405.52    16598.43    318.13 o 
  -4  13   3      164.24      150.50     43.81 o 
  -3  13   3     4288.08     4282.55    106.80 o 
  -2  13   3      140.48      194.82     36.18 o 
  -1  13   3    23447.00    22722.18    305.39 o 
   0  13   3     1114.28     1101.74     69.97 o 
   1  13   3     2089.54     2003.60     55.24 o 
   2  13   3     2143.33     2111.19     57.55 o 
   3  13   3    30515.78    30083.07    348.43 o 
   4  13   3       42.28       58.66     34.89 o 
   5  13   3      312.17      283.41     47.02 o 
   6  13   3       77.70       65.79     46.81 o 
   7  13   3    19362.34    20195.17    376.87 o 
   8  13   3      151.71      117.05     56.95 o 
   9  13   3     1610.63     1806.73    101.89 o 
  10  13   3      149.45      148.11     99.39 o 
  11  13   3     7173.09     7461.54    349.73 o 
  12  13   3      168.54      138.10    114.02 o 
 -11  14   3      471.90      424.02     76.32 o 
 -10  14   3    11709.91    11407.43    232.42 o 
  -9  14   3     1592.89     1541.19     92.29 o 
  -8  14   3       59.22       92.64     52.28 o 
  -7  14   3     1769.27     1838.63     91.99 o 
  -6  14   3    17970.01    17182.56    303.55 o 
  -5  14   3       63.63       60.25     45.43 o 
  -4  14   3      739.71      714.58     60.85 o 
  -3  14   3     2927.94     3012.56     93.90 o 
  -2  14   3    17086.94    17006.26    268.02 o 
  -1  14   3     5955.16     5806.25    114.18 o 
   0  14   3     2706.90     2752.28     76.44 o 
   1  14   3     2235.61     2184.69     68.37 o 
   2  14   3    12273.45    12310.33    186.68 o 
   3  14   3      523.27      483.98     46.52 o 
   4  14   3    13899.01    14435.42    216.83 o 
   5  14   3      360.30      327.06     45.65 o 
   6  14   3     7506.08     7757.50    145.96 o 
   7  14   3     1975.71     1973.79     86.78 o 
   8  14   3    13027.02    13819.90    243.71 o 
   9  14   3     3382.33     3479.77    156.51 o 
  10  14   3      897.49     1106.24    101.47 o 
  11  14   3      765.13      983.79    139.36 o 
 -11  15   3     4146.06     4104.18    142.42 o 
 -10  15   3      379.50      431.94     75.34 o 
  -9  15   3     2062.64     2007.41    129.87 o 
  -8  15   3     7007.72     6491.89    161.13 o 
  -7  15   3     5672.59     5439.23    141.60 o 
  -6  15   3     1404.41     1404.06     83.60 o 
  -5  15   3     7241.87     7199.83    177.45 o 
  -4  15   3    15039.63    14851.16    252.28 o 
  -3  15   3     4896.12     4724.25    132.71 o 
  -2  15   3     1058.94     1153.98     83.05 o 
  -1  15   3     6559.24     6607.50    126.91 o 
   0  15   3    10985.56    10983.79    177.97 o 
   1  15   3       25.49       31.68     42.68 o 
   2  15   3     4012.77     3930.12    175.40 o 
   3  15   3     9367.44     9662.64    188.53 o 
   4  15   3     4907.85     5144.66    113.43 o 
   5  15   3      263.31      358.35     47.79 o 
   6  15   3     4227.65     4196.91    117.31 o 
   7  15   3     6383.03     6501.42    151.69 o 
   8  15   3      482.24      416.43     64.97 o 
   9  15   3     1195.74     1298.89     86.40 o 
  10  15   3     6596.44     7023.78    204.93 o 
 -10  16   3      905.65      826.03     88.52 o 
  -9  16   3     5656.87     5824.59    161.12 o 
  -8  16   3       29.75       17.02     57.91 o 
  -7  16   3     8247.91     7634.47    198.94 o 
  -6  16   3     3225.15     3039.34    109.89 o 
  -5  16   3     5628.74     5480.25    140.11 o 
  -4  16   3      118.11       86.10     51.44 o 
  -3  16   3    17857.99    17453.45    285.83 o 
  -2  16   3     4273.72     4238.96    115.46 o 
  -1  16   3     4922.69     4954.73    121.84 o 
   0  16   3     1648.92     1593.83     81.98 o 
   1  16   3    11052.37    11018.55    226.08 o 
   2  16   3     1186.21     1313.63     93.69 o 
   3  16   3      388.99      436.87     58.43 o 
   4  16   3     1046.26     1034.51     73.29 o 
   5  16   3     9679.97     9965.90    192.00 o 
   6  16   3      614.43      578.90     82.19 o 
   7  16   3     1289.15     1283.89     82.32 o 
   8  16   3     1633.83     1788.47     96.09 o 
   9  16   3     8994.07     9346.70    199.97 o 
  10  16   3       44.62       51.00     75.23 o 
  -9  17   3      283.93      286.22     74.49 o 
  -8  17   3    10033.13     9980.12    216.68 o 
  -7  17   3        9.36       10.64     58.56 o 
  -6  17   3        8.19        1.67     55.33 o 
  -5  17   3        2.13      -36.84     49.21 o 
  -4  17   3    15380.17    15274.34    267.64 o 
  -3  17   3      146.87      116.81     64.22 o 
  -2  17   3     2441.93     2434.13     92.14 o 
  -1  17   3      391.29      531.70     72.17 o 
   0  17   3    15193.12    15177.08    302.90 o 
   1  17   3      425.95      453.21     60.69 o 
   2  17   3     2701.69     3054.13    105.47 o 
   3  17   3     1224.26     1055.59    109.46 o 
   4  17   3     5316.24     5583.99    143.36 o 
   5  17   3      244.56      260.52     66.75 o 
   6  17   3     8092.63     8386.81    209.44 o 
   7  17   3        3.09        3.51     57.21 o 
   8  17   3     1078.57     1157.16     85.63 o 
   9  17   3      152.39      195.40     67.11 o 
  -8  18   3      148.83      151.54     68.90 o 
  -7  18   3     4307.96     4223.92    137.60 o 
  -6  18   3     1494.50     1413.29     93.52 o 
  -5  18   3     5902.23     5858.21    153.65 o 
  -4  18   3       22.47       25.59     53.71 o 
  -3  18   3    12818.70    12223.14    271.11 o 
  -2  18   3     1045.14     1174.58     94.64 o 
  -1  18   3     1076.70      920.43     87.06 o 
   0  18   3     1913.38     1999.77    109.48 o 
   1  18   3    13589.12    14335.35    317.11 o 
   2  18   3      730.09      738.88     69.02 o 
   3  18   3      717.70      758.63     70.59 o 
   4  18   3      936.63      822.55     85.10 o 
   5  18   3     8567.05     8623.08    216.16 o 
   6  18   3     1223.46     1297.36    100.07 o 
   7  18   3     2381.01     2545.89    180.92 o 
  -6  19   3        3.64        4.09     61.10 o 
  -5  19   3     1786.86     1744.97    118.88 o 
  -4  19   3     6723.69     6513.15    190.15 o 
  -3  19   3      808.12      895.11     92.79 o 
  -2  19   3      575.88      584.42     79.72 o 
  -1  19   3     4683.86     4491.56    180.09 o 
   0  19   3     8301.25     8599.36    259.17 o 
   1  19   3      141.30      190.56    121.81 o 
   2  19   3     2581.93     2762.72    105.58 o 
   3  19   3     4802.29     5066.45    195.21 o 
   4  19   3     1914.88     1851.72    129.67 o 
   5  19   3       13.51       16.04     68.25 o 
   6  19   3     2006.89     2319.30    124.35 o 
  -4  20   3      279.56      229.01     75.17 o 
  -3  20   3     1520.07     1629.71    115.34 o 
  -2  20   3     6565.12     6510.86    191.35 o 
  -1  20   3      973.15      993.20     89.72 o 
   0  20   3     3573.48     3920.63    177.40 o 
   1  20   3     4230.19     4282.83    177.35 o 
   2  20   3     5252.61     5592.23    374.39 o 
   3  20   3        0.63       41.61     93.06 o 
   4  20   3     6527.82     7291.02    201.92 o 
 -14   0   4     1372.81     1301.47    233.90 o 
 -12   0   4    18026.37    18773.30    415.90 o 
 -10   0   4       13.47       61.23     43.31 o 
  -8   0   4    70250.36    67185.48   1249.29 o 
  -6   0   4      314.79      501.82     42.38 o 
  -4   0   4    83837.23    82049.50   1718.43 o 
  -2   0   4     2739.16     3157.22     73.94 o 
   0   0   4    45933.02    44637.57   1556.61 o 
   2   0   4    32396.64    31549.15   1011.83 o 
   4   0   4     8296.27     8116.02    195.34 o 
   6   0   4    67685.17    70958.39   1413.35 o 
   8   0   4     6045.82     6220.21    132.62 o 
  12   0   4      109.75       74.73     62.35 o 
 -15   1   4      365.23      268.93     78.77 o 
 -14   1   4     1522.46     1482.67     88.82 o 
 -13   1   4     9636.35     9735.76    190.25 o 
 -12   1   4       58.75      -36.51     46.34 o 
 -11   1   4    10603.20    10590.26    173.62 o 
 -10   1   4     6068.06     6161.36    107.10 o 
  -9   1   4    15363.24    15427.84    236.17 o 
  -8   1   4      363.71      453.27     33.98 o 
  -7   1   4    41871.14    42581.77    473.98 o 
  -6   1   4     4406.65     4136.13     72.06 o 
  -5   1   4    22036.28    21473.95    250.83 o 
  -4   1   4     3327.61     3378.82     90.28 o 
  -3   1   4    28325.17    28308.70    348.73 o 
  -2   1   4     9389.88     9729.64    120.64 o 
  -1   1   4      706.19      695.18     25.93 o 
   0   1   4     2378.27     2479.42     41.00 o 
   1   1   4    69525.61    70748.83    781.88 o 
   2   1   4     4980.09     4618.95     59.09 o 
   3   1   4     8276.93     8380.26    138.63 o 
   4   1   4    11695.32    11419.03    182.81 o 
   5   1   4    53414.66    52771.87    556.75 o 
   6   1   4      757.37      683.57     31.97 o 
   7   1   4     4499.00     4720.70     92.14 o 
   8   1   4     2867.11     2773.29     79.32 o 
   9   1   4    29348.28    29931.44    504.03 o 
  10   1   4      257.74      147.61     64.82 o 
  14   1   4      772.50      507.55    122.75 o 
  15   1   4     6587.85     6726.76    346.74 o 
 -15   2   4     4673.58     4716.40    161.03 o 
 -14   2   4      336.57      301.88     83.85 o 
 -13   2   4     1532.85     1326.58     81.90 o 
 -12   2   4    12504.44    12919.43    205.00 o 
 -11   2   4    14958.29    14825.76    221.89 o 
 -10   2   4      166.23      196.33     47.03 o 
  -9   2   4     4369.82     4401.55     89.01 o 
  -8   2   4    28222.42    27853.31    327.03 o 
  -7   2   4     3597.06     3509.85     67.40 o 
  -6   2   4      452.37      608.20     30.51 o 
  -5   2   4    29655.95    28907.51    326.58 o 
  -4   2   4    36551.25    36314.95    397.75 o 
  -3   2   4     6512.22     6085.71     97.92 o 
  -2   2   4      129.69      176.62     15.96 o 
  -1   2   4    60893.14    62358.77    653.67 o 
   0   2   4    10221.73    10349.37    121.58 o 
   1   2   4     1231.53     1136.02     24.92 o 
   2   2   4    13275.29    12752.67    144.35 o 
   3   2   4    14614.83    14937.83    167.87 o 
   4   2   4     6743.47     6427.86     81.96 o 
   5   2   4      954.89     1025.05     27.55 o 
   6   2   4    21726.27    21463.59    244.02 o 
   7   2   4    21720.41    22060.66    330.66 o 
   8   2   4      365.73      328.63     39.30 o 
   9   2   4     3877.41     3887.56    111.88 o 
  10   2   4    13234.21    13219.23    277.33 o 
  11   2   4     4829.67     4408.11    385.25 o 
  12   2   4      336.84      137.33     88.88 o 
  14   2   4     5365.41     4680.86    388.25 o 
  15   2   4      947.23      720.64    207.96 o 
 -15   3   4      516.29      448.78    103.12 o 
 -14   3   4    11305.96    11655.07    396.24 o 
 -13   3   4     1369.41     1312.06     85.27 o 
 -12   3   4     2158.76     2074.60     78.44 o 
 -11   3   4     2188.38     2253.73     77.37 o 
 -10   3   4    18276.76    18624.14    273.82 o 
  -9   3   4     5604.43     5699.87    130.52 o 
  -8   3   4       35.67       96.49     24.53 o 
  -7   3   4     2705.98     2598.14     56.48 o 
  -6   3   4    28127.63    28241.27    322.77 o 
  -5   3   4     6177.23     6213.04    100.04 o 
  -4   3   4    11519.01    12757.01    168.69 o 
  -3   3   4    16086.92    16339.62    208.31 o 
  -2   3   4    22617.41    21626.73    240.98 o 
  -1   3   4     3741.84     3645.95     61.50 o 
   0   3   4    33211.79    34169.99    365.43 o 
   1   3   4      283.01      302.65     26.85 o 
   2   3   4    33370.62    32063.95    343.88 o 
   3   3   4      366.99      446.75     19.21 o 
   4   3   4    28962.14    28744.35    312.30 o 
   5   3   4    10510.57    10235.27    260.01 o 
   6   3   4     8388.57     8411.19    115.73 o 
   7   3   4     4691.31     4978.16     82.12 o 
   8   3   4    29850.19    30693.17    367.10 o 
   9   3   4     3883.28     3834.27    111.68 o 
  10   3   4      941.88      934.31     68.83 o 
  11   3   4       76.16       70.90     47.43 o 
  13   3   4      444.72      375.54    120.59 o 
  14   3   4      119.28       59.26     49.29 o 
  15   3   4     2045.24     2076.48    234.74 o 
 -15   4   4    10733.16    10946.29    256.50 o 
 -14   4   4        5.56      -67.57     67.57 o 
 -13   4   4     2600.78     2684.93    110.34 o 
 -12   4   4      187.01      213.01     56.03 o 
 -11   4   4    16780.91    17094.77    294.76 o 
 -10   4   4      180.81      151.85     39.54 o 
  -9   4   4     7904.14     7751.55    134.34 o 
  -8   4   4      444.72      479.51     38.34 o 
  -7   4   4    10574.83    10255.25    154.07 o 
  -6   4   4     2767.34     2908.05     65.36 o 
  -5   4   4    32232.28    31350.17    375.95 o 
  -4   4   4      159.68      269.09     23.47 o 
  -3   4   4     1146.60     1464.94     37.74 o 
  -2   4   4        1.64       10.30     12.32 o 
  -1   4   4    58878.12    59409.08    625.32 o 
   0   4   4      913.33      826.61     24.87 o 
   1   4   4     2517.19     2435.27     42.27 o 
   2   4   4     5361.62     4871.15    102.11 o 
   3   4   4    49604.54    50041.51    642.73 o 
   4   4   4     1828.31     1995.26     40.59 o 
   5   4   4      536.90      620.05     27.38 o 
   6   4   4     2379.94     2313.96     53.39 o 
   7   4   4    17275.12    16643.10    210.82 o 
   8   4   4      750.35      715.18     41.02 o 
   9   4   4     7301.02     7665.23    169.75 o 
  10   4   4        9.33      -16.01     36.08 o 
  11   4   4    10114.65    10169.82    220.15 o 
  12   4   4       19.62       -4.83     46.25 o 
  13   4   4    10371.16     9946.29    868.75 o 
  14   4   4       78.71       73.06     68.41 o 
  15   4   4     4039.32     4037.84    155.15 o 
 -15   5   4      103.75       46.18     77.02 o 
 -14   5   4    13232.41    13547.29    259.34 o 
 -13   5   4      294.84      291.82     64.40 o 
 -12   5   4      854.52      946.71     76.91 o 
 -11   5   4       70.36       66.84     50.55 o 
 -10   5   4    18795.65    18926.33    367.16 o 
  -9   5   4      531.67      592.37     45.90 o 
  -8   5   4        6.24       61.74     29.68 o 
  -7   5   4      923.64     1080.17     46.37 o 
  -6   5   4    22663.61    22250.09    281.20 o 
  -5   5   4        9.77       10.89     19.31 o 
  -4   5   4     6673.17     6895.84    103.39 o 
  -3   5   4     8393.41     8728.07    120.38 o 
  -2   5   4    78333.88    76889.62    856.98 o 
  -1   5   4     2968.50     3368.21     57.24 o 
   0   5   4    14876.15    15396.62    188.44 o 
   1   5   4     6948.98     7029.96     96.73 o 
   2   5   4    25437.65    24275.29    284.16 o 
   3   5   4     1058.45     1051.00     32.46 o 
   4   5   4    18696.26    18959.61    228.51 o 
   5   5   4     3329.86     3539.06     62.51 o 
   6   5   4      426.98      380.38     43.89 o 
   7   5   4      678.30      717.59     35.17 o 
   8   5   4    18105.25    17719.05    227.65 o 
   9   5   4     1567.94     1556.15     62.82 o 
  10   5   4       30.51       22.39     39.02 o 
  11   5   4      809.53      746.72    101.82 o 
  12   5   4    16232.67    16601.79    324.73 o 
  13   5   4      582.70      451.96     96.86 o 
  14   5   4      624.12      556.44     83.67 o 
  15   5   4      472.65      358.22    114.29 o 
 -15   6   4     9938.28    10335.99    403.48 o 
 -14   6   4      675.74      679.36     80.91 o 
 -13   6   4     1828.41     1694.25    100.35 o 
 -12   6   4     2730.86     2741.79    145.40 o 
 -11   6   4     6638.89     6460.44    161.98 o 
 -10   6   4       46.61      115.60     48.79 o 
  -9   6   4     3463.92     3400.72    101.51 o 
  -8   6   4     5711.09     5433.25    124.17 o 
  -7   6   4     6046.00     5799.35    102.34 o 
  -6   6   4      174.20      203.42     26.03 o 
  -5   6   4    19461.12    18695.79    236.58 o 
  -4   6   4    10075.78    10207.56    139.66 o 
  -3   6   4     3594.65     3846.85     65.45 o 
  -2   6   4     9201.29    10306.42    126.56 o 
  -1   6   4    62738.61    64206.91   1218.77 o 
   0   6   4    13431.14    12670.81    160.66 o 
   1   6   4     2950.48     3449.83     63.85 o 
   2   6   4     7507.59     7849.17    108.02 o 
   3   6   4    47628.17    47517.50    540.26 o 
   4   6   4     4269.06     4339.63     71.46 o 
   5   6   4      231.65      240.41     22.68 o 
   6   6   4     9966.67    10282.89    141.23 o 
   7   6   4    11657.20    11312.86    216.68 o 
   8   6   4     1239.07     1175.27     48.38 o 
   9   6   4     8884.48     8742.47    156.56 o 
  10   6   4     3764.47     3540.25    154.58 o 
  11   6   4     4751.09     4749.34    261.33 o 
  12   6   4      131.43      123.64     51.54 o 
  13   6   4     7390.96     7086.34    200.32 o 
  14   6   4     3163.51     3231.56    329.56 o 
 -14   7   4     5300.65     5481.76    209.47 o 
 -13   7   4     5684.82     5505.08    187.19 o 
 -12   7   4     1052.92     1190.71     87.26 o 
 -11   7   4     2677.76     2715.05    103.93 o 
 -10   7   4     7095.35     7192.81    160.46 o 
  -9   7   4     3471.59     3491.87    104.49 o 
  -8   7   4        1.71      -13.72     37.14 o 
  -7   7   4    18486.57    17985.65    278.19 o 
  -6   7   4     7855.39     7384.60    141.15 o 
  -5   7   4     5590.69     5421.74    166.75 o 
  -4   7   4     4945.78     4835.92    101.00 o 
  -3   7   4    38994.80    39461.16    480.46 o 
  -2   7   4    14484.55    14179.63    168.19 o 
  -1   7   4     2119.99     1989.69     41.07 o 
   0   7   4     8761.00     8799.47    113.68 o 
   1   7   4    28325.15    27927.07    507.75 o 
   2   7   4    18174.13    18245.80    254.92 o 
   3   7   4     2067.83     2429.74     51.25 o 
   4   7   4     4842.16     4950.01     80.23 o 
   5   7   4    23719.57    23166.83    281.30 o 
   6   7   4     1218.07     1260.88     58.51 o 
   7   7   4     2045.20     2008.98     89.23 o 
   8   7   4     5790.45     5774.36    152.07 o 
   9   7   4     9142.71     8903.40    209.19 o 
  10   7   4      210.75      211.26     47.01 o 
  11   7   4     2184.54     2308.59     90.73 o 
  12   7   4     8254.65     8048.94    202.55 o 
  13   7   4     4082.99     3798.62    322.83 o 
  14   7   4      168.63       97.35    100.32 o 
 -14   8   4     1720.96     1687.28    138.10 o 
 -13   8   4        8.69        2.90     62.62 o 
 -12   8   4    10768.20    11053.29    225.87 o 
 -11   8   4     2361.44     2266.72    103.96 o 
 -10   8   4      485.79      444.43     60.32 o 
  -9   8   4     1959.40     1843.01     86.43 o 
  -8   8   4    24534.16    24069.31    362.97 o 
  -7   8   4       21.99        1.94     37.01 o 
  -6   8   4     1836.19     2018.89     70.79 o 
  -5   8   4     1262.62     1121.29     68.60 o 
  -4   8   4    45203.95    44599.81    592.58 o 
  -3   8   4      837.74     1022.76     50.47 o 
  -2   8   4     4985.24     5242.83     76.34 o 
  -1   8   4     9021.00     8279.42    109.47 o 
   0   8   4    27852.51    28199.71    314.69 o 
   1   8   4     4579.76     4952.16     76.22 o 
   2   8   4    61614.41    63231.97    753.03 o 
   3   8   4     3816.08     3895.98     67.64 o 
   4   8   4    13054.38    12385.88    157.41 o 
   5   8   4       20.66       -3.33     22.71 o 
   6   8   4    22825.45    22772.18    365.39 o 
   7   8   4      214.37      255.32     29.56 o 
   8   8   4     1033.16     1091.48     47.52 o 
   9   8   4     2277.28     2286.95     72.58 o 
  10   8   4    23189.05    22371.78    423.25 o 
  11   8   4      627.10      609.92     62.99 o 
  12   8   4        1.69       62.37     84.42 o 
  13   8   4     1708.62     1630.90    146.13 o 
  14   8   4     8689.03     9423.85    320.50 o 
 -14   9   4      302.83      246.37     75.09 o 
 -13   9   4     8656.32     8894.91    207.20 o 
 -12   9   4      260.38      277.12     67.74 o 
 -11   9   4     6371.17     6266.53    171.00 o 
 -10   9   4      645.08      694.76     68.59 o 
  -9   9   4    12291.44    11869.25    219.76 o 
  -8   9   4       17.86       -1.33     42.60 o 
  -7   9   4    22419.31    21769.66    384.42 o 
  -6   9   4      269.75      297.93     43.80 o 
  -5   9   4     5700.93     5441.49    116.42 o 
  -4   9   4      180.91      145.20     34.12 o 
  -3   9   4    41651.79    41396.68    507.23 o 
  -2   9   4     1423.18     1429.67     46.91 o 
  -1   9   4     2311.82     2132.89     45.18 o 
   0   9   4       14.26       21.81     18.59 o 
   1   9   4    55884.91    56225.01    603.88 o 
   2   9   4      762.87      749.04     37.93 o 
   3   9   4      524.82      656.94     33.50 o 
   4   9   4     2698.89     2739.18     58.09 o 
   5   9   4    36516.21    37279.00    415.81 o 
   6   9   4       15.97       74.87     26.53 o 
   7   9   4     4610.05     4668.43     85.55 o 
   8   9   4      191.11      186.76     32.24 o 
   9   9   4    23390.55    23521.06    324.04 o 
  10   9   4      852.34      848.44     86.20 o 
  11   9   4     6607.06     6271.38    235.25 o 
  12   9   4       38.34       49.93     86.90 o 
  13   9   4     2785.94     2948.55    301.16 o 
 -13  10   4      396.91      400.11     78.77 o 
 -12  10   4    10798.35    10706.46    227.58 o 
 -11  10   4     3699.26     3754.26    173.87 o 
 -10  10   4        6.56       -6.95     48.48 o 
  -9  10   4     6063.07     6079.81    147.90 o 
  -8  10   4    20279.52    19674.62    313.46 o 
  -7  10   4     4250.45     4178.17    111.08 o 
  -6  10   4     3826.19     3651.23     99.92 o 
  -5  10   4     1481.23     1470.23     68.04 o 
  -4  10   4    20352.49    19901.63    297.00 o 
  -3  10   4       25.46       21.27     24.34 o 
  -2  10   4    10349.67    10413.59    157.32 o 
  -1  10   4    10466.62    10627.23    158.59 o 
   0  10   4    15969.02    15559.25    189.95 o 
   1  10   4      140.63      193.16     24.04 o 
   2  10   4     6799.26     6424.56    107.90 o 
   3  10   4    11413.06    11520.11    151.23 o 
   4  10   4     6860.60     6982.81    105.46 o 
   5  10   4     2682.91     2832.45     81.66 o 
   6  10   4    38855.61    39733.16    447.70 o 
   7  10   4     7306.40     7246.38    114.32 o 
   8  10   4     3138.60     3239.03     73.22 o 
   9  10   4     1303.86     1373.73     78.95 o 
  10  10   4    12477.11    12807.88    440.16 o 
  11  10   4     3152.51     3279.80    225.68 o 
  12  10   4       19.80        4.66     85.78 o 
  13  10   4     1368.08     1287.56    142.35 o 
 -13  11   4     3284.35     2989.74    130.42 o 
 -12  11   4       36.57       -0.49     61.05 o 
 -11  11   4     2386.45     2270.68    135.26 o 
 -10  11   4    15815.93    15617.67    278.48 o 
  -9  11   4     2389.32     2499.48    100.46 o 
  -8  11   4       74.14       90.16     48.05 o 
  -7  11   4     7695.31     7456.78    157.61 o 
  -6  11   4    15532.84    15348.76    252.44 o 
  -5  11   4     2889.17     2657.11     85.25 o 
  -4  11   4      970.04     1041.08     60.08 o 
  -3  11   4    10271.87    10097.45    176.71 o 
  -2  11   4    13646.07    12903.67    189.34 o 
  -1  11   4      348.79      362.05     35.39 o 
   0  11   4     5146.61     5276.42     98.60 o 
   1  11   4    10196.66     9914.18    134.86 o 
   2  11   4    12254.97    12180.70    159.30 o 
   3  11   4     1441.57     1462.94     47.46 o 
   4  11   4    15789.04    16201.04    203.89 o 
   5  11   4    22548.07    21922.33    263.72 o 
   6  11   4     1580.31     1611.17     57.44 o 
   7  11   4     1129.18     1128.19     58.54 o 
   8  11   4    18217.00    18537.39    272.01 o 
   9  11   4     6636.53     6849.64    156.37 o 
  10  11   4      119.02      119.04     80.96 o 
  11  11   4     1653.35     1534.84    138.50 o 
  12  11   4     6820.90     7035.38    263.13 o 
  13  11   4     1095.52     1037.44    133.79 o 
 -12  12   4     1088.61     1183.59     95.25 o 
 -11  12   4     6795.41     7060.99    181.86 o 
 -10  12   4       12.06      -53.79     53.79 o 
  -9  12   4     7916.18     7764.97    207.78 o 
  -8  12   4     2917.24     2666.46     99.00 o 
  -7  12   4     5506.97     4978.55    127.92 o 
  -6  12   4      287.98      223.60     49.66 o 
  -5  12   4    17939.58    17580.08    279.54 o 
  -4  12   4     5212.42     5066.22    117.58 o 
  -3  12   4     3106.28     3000.22    121.07 o 
  -2  12   4       19.82       61.92     31.21 o 
  -1  12   4    18638.94    18738.41    258.35 o 
   0  12   4      916.79      923.42     48.71 o 
   1  12   4     1156.76     1189.16     53.93 o 
   2  12   4     1386.81     1438.01     49.17 o 
   3  12   4    24195.81    24599.87    323.67 o 
   4  12   4       69.39      104.95     29.21 o 
   5  12   4      901.05      984.11     47.14 o 
   6  12   4     2815.04     2843.03    106.30 o 
   7  12   4    21397.51    22230.29    308.25 o 
   8  12   4      946.32      946.93     59.97 o 
   9  12   4     6753.47     6697.74    176.21 o 
  10  12   4     1253.98     1300.72    275.75 o 
  11  12   4     7417.52     7740.88    269.98 o 
  12  12   4        5.73      -75.18     81.68 o 
 -12  13   4      492.33      663.77     84.76 o 
 -11  13   4      301.86      346.98     71.35 o 
 -10  13   4    12081.62    11769.07    235.17 o 
  -9  13   4        1.02      -45.28     51.73 o 
  -8  13   4      147.26      123.49     52.91 o 
  -7  13   4      132.76      113.13     49.30 o 
  -6  13   4    22195.73    21926.57    341.35 o 
  -5  13   4       64.04       20.89     41.86 o 
  -4  13   4      809.86      863.22     63.21 o 
  -3  13   4      160.44      112.16     40.04 o 
  -2  13   4     7484.25     7341.60    146.37 o 
  -1  13   4      870.86      835.54     50.67 o 
   0  13   4    12848.28    12794.67    192.82 o 
   1  13   4       40.77       70.61     32.70 o 
   2  13   4     9422.50     9124.12    133.36 o 
   3  13   4      257.41      304.01     45.48 o 
   4  13   4    18575.98    18742.98    234.79 o 
   5  13   4      133.73       72.24     37.64 o 
   6  13   4     5967.44     6054.38    119.88 o 
   7  13   4       37.17       51.70     40.78 o 
   8  13   4    15973.72    16644.36    271.48 o 
   9  13   4      121.11      150.21     62.08 o 
  10  13   4       67.45       40.06     78.76 o 
  11  13   4      180.13      121.35    131.52 o 
  12  13   4    12048.32    12671.07    635.20 o 
 -11  14   4     6276.12     5893.56    167.97 o 
 -10  14   4       34.83        6.12     61.32 o 
  -9  14   4     5608.74     5544.41    151.56 o 
  -8  14   4      437.45      478.04     65.95 o 
  -7  14   4     7964.62     8009.71    182.72 o 
  -6  14   4     1704.02     1652.24     88.23 o 
  -5  14   4    11018.53    10749.19    202.21 o 
  -4  14   4     4623.58     4678.82    121.29 o 
  -3  14   4      631.28      603.30     57.47 o 
  -2  14   4      168.03      141.03     44.36 o 
  -1  14   4    17878.01    17895.93    256.02 o 
   0  14   4     3340.32     3367.96     85.00 o 
   1  14   4      547.95      618.22     52.60 o 
   2  14   4      279.35      319.35     41.45 o 
   3  14   4    20817.73    20466.57    328.07 o 
   4  14   4      892.70      880.23     56.73 o 
   5  14   4     2963.44     3020.88    104.41 o 
   6  14   4     2672.32     2747.20     95.85 o 
   7  14   4     9431.00     9706.85    225.86 o 
   8  14   4        8.88       15.76     58.64 o 
   9  14   4     2728.71     2796.47    155.32 o 
  10  14   4     1279.95     1548.39    245.11 o 
  11  14   4     5369.14     6076.97    414.00 o 
 -10  15   4     7352.50     7132.32    183.22 o 
  -9  15   4     1436.32     1314.18     92.35 o 
  -8  15   4       37.34      -53.01     53.01 o 
  -7  15   4     2496.90     2204.70    120.59 o 
  -6  15   4     7449.70     7533.98    176.09 o 
  -5  15   4      730.20      685.03     66.68 o 
  -4  15   4     1468.03     1333.55     79.17 o 
  -3  15   4    10540.24    10424.83    196.51 o 
  -2  15   4     8261.48     8130.71    164.56 o 
  -1  15   4       11.51       21.10     42.36 o 
   0  15   4     7164.32     7177.81    134.45 o 
   1  15   4     8193.65     8339.99    147.72 o 
   2  15   4     3101.25     3278.49    101.11 o 
   3  15   4      170.01      202.24     51.34 o 
   4  15   4     5879.00     5875.88    122.95 o 
   5  15   4     5791.03     6083.58    127.67 o 
   6  15   4      840.84     1010.34     68.15 o 
   7  15   4      196.74      145.08     53.52 o 
   8  15   4     7791.98     8112.37    174.87 o 
   9  15   4     3937.74     4161.10    151.28 o 
  10  15   4       25.07      -13.83     98.93 o 
 -10  16   4      831.43      813.12     88.03 o 
  -9  16   4      378.16      358.59     73.33 o 
  -8  16   4     9092.22     8931.72    199.62 o 
  -7  16   4      777.25      719.01     74.69 o 
  -6  16   4     1234.00     1121.53     87.76 o 
  -5  16   4     2651.13     2637.55    110.24 o 
  -4  16   4     9925.84     9680.95    259.52 o 
  -3  16   4      902.85      897.51     69.74 o 
  -2  16   4     4883.81     4747.50    124.59 o 
  -1  16   4     4370.12     4327.34    116.82 o 
   0  16   4    14052.16    13757.67    411.82 o 
   1  16   4     1127.17     1047.92     72.25 o 
   2  16   4     4290.66     4270.03    121.30 o 
   3  16   4     4248.34     4506.06    124.40 o 
   4  16   4     3458.41     3754.46    136.81 o 
   5  16   4       39.19       48.15     49.03 o 
   6  16   4     6972.03     7036.86    157.62 o 
   7  16   4     2286.25     2328.62     97.73 o 
   8  16   4      223.31      162.16     59.73 o 
   9  16   4      598.14      444.06     81.61 o 
  -9  17   4     5671.64     5231.18    157.63 o 
  -8  17   4       19.19      -50.93     77.45 o 
  -7  17   4     8810.41     8541.02    195.49 o 
  -6  17   4      348.53      350.95     65.39 o 
  -5  17   4     1376.05     1285.61     89.53 o 
  -4  17   4      355.07      394.91     60.53 o 
  -3  17   4    18306.89    18343.95    304.29 o 
  -2  17   4      770.29      771.34     70.61 o 
  -1  17   4      960.84      995.05     85.85 o 
   0  17   4       56.11       83.50     57.57 o 
   1  17   4    20774.37    20520.33    340.95 o 
   2  17   4        3.08      -39.97     55.06 o 
   3  17   4       43.98       92.76     49.81 o 
   4  17   4     1175.86     1202.18     95.62 o 
   5  17   4    11015.30    11431.92    325.07 o 
   6  17   4       18.68      -25.15     62.11 o 
   7  17   4     2867.16     3079.19    111.97 o 
   8  17   4        5.98      -57.55     57.55 o 
  -7  18   4     1202.34     1258.70     94.56 o 
  -6  18   4      326.31      286.42     67.91 o 
  -5  18   4      787.68      798.36     78.36 o 
  -4  18   4    14348.86    14170.64    260.74 o 
  -3  18   4       40.14        9.70     54.46 o 
  -2  18   4     4518.62     4612.27    153.45 o 
  -1  18   4      441.41      466.79     74.23 o 
   0  18   4    10440.23    11070.71    250.66 o 
   1  18   4       20.08       38.11     60.49 o 
   2  18   4     6850.11     7086.31    167.05 o 
   3  18   4      453.65      494.75     67.09 o 
   4  18   4     2284.02     2401.04     99.20 o 
   5  18   4        4.61        1.73     70.13 o 
   6  18   4     5666.35     5732.45    172.72 o 
   7  18   4      352.59      234.12     74.36 o 
  -6  19   4     5295.20     5174.85    179.68 o 
  -5  19   4     1111.97      960.02     83.53 o 
  -4  19   4       29.67      181.26     72.78 o 
  -3  19   4    12643.18    12705.88    286.06 o 
  -2  19   4     3934.38     3961.11    151.59 o 
  -1  19   4      751.53      754.16     86.28 o 
   0  19   4     2374.71     2303.00    121.04 o 
   1  19   4     9241.09     9788.14    296.98 o 
   2  19   4     1055.59     1025.78    121.30 o 
   3  19   4      170.92      237.22     55.66 o 
   4  19   4     4745.38     5036.29    161.39 o 
   5  19   4     3817.64     3993.18    145.32 o 
  -3  20   4     2241.09     2509.40    153.95 o 
  -2  20   4     1477.15     1401.67    107.51 o 
  -1  20   4     6737.47     7012.96    199.39 o 
   0  20   4     2637.19     2714.08    124.81 o 
   1  20   4      349.57      497.21     84.44 o 
   2  20   4     1174.74     1188.72    111.80 o 
   3  20   4     8052.21     8392.73    282.48 o 
 -15   0   5      632.42      401.08     99.83 o 
 -13   0   5     7276.75     7457.67    325.07 o 
 -11   0   5    11908.96    12073.73    395.32 o 
  -9   0   5    14854.22    15016.86    283.69 o 
  -7   0   5    29347.10    28806.74    473.96 o 
  -5   0   5    15186.89    14387.43    291.12 o 
  -3   0   5    43616.86    42277.30    653.86 o 
  -1   0   5       13.07      -14.93     22.43 o 
   1   0   5    11583.20    11290.86    189.50 o 
   3   0   5    19498.32    19463.43    411.87 o 
   5   0   5    26494.11    26280.70    548.70 o 
   7   0   5    21897.46    22068.90    482.25 o 
   9   0   5    22104.86    21416.19    658.36 o 
 -15   1   5      843.84      727.21     92.41 o 
 -14   1   5      536.37      476.87     82.46 o 
 -13   1   5       61.04       68.03     53.74 o 
 -12   1   5    12443.53    12672.23    223.96 o 
 -11   1   5     1359.48     1446.96     78.69 o 
 -10   1   5      258.03      325.87     42.75 o 
  -9   1   5     1675.61     1568.42     54.18 o 
  -8   1   5    44322.36    44866.60    503.43 o 
  -7   1   5      853.34      792.90     37.96 o 
  -6   1   5     1811.78     1735.45     48.24 o 
  -5   1   5     3683.77     3695.57     67.16 o 
  -4   1   5    23000.56    21189.62    248.04 o 
  -3   1   5      762.28      688.95     29.75 o 
  -2   1   5     6462.25     6539.41     90.98 o 
  -1   1   5     1800.60     1526.01     36.77 o 
   0   1   5    11968.88    11070.42    133.93 o 
   1   1   5     3761.81     3985.35     58.71 o 
   2   1   5    29353.02    29407.65    317.72 o 
   3   1   5    22101.76    21428.86    380.74 o 
   4   1   5     2578.31     2347.61     63.24 o 
   5   1   5     2162.67     2148.09     64.43 o 
   6   1   5    51844.54    53353.52    772.97 o 
   7   1   5      402.37      457.07     43.16 o 
   8   1   5     1199.76     1274.99     66.41 o 
   9   1   5     2726.34     2547.18    161.24 o 
  10   1   5    28287.10    28143.16    488.89 o 
  11   1   5     2479.45     2469.31    220.82 o 
  12   1   5      259.38      152.45     96.00 o 
  13   1   5     2099.52     1932.01    178.60 o 
  15   1   5      197.38      125.49     62.88 o 
 -15   2   5      579.03      549.99     88.57 o 
 -14   2   5     6747.56     7134.07    195.86 o 
 -13   2   5     3765.73     3807.52    288.35 o 
 -12   2   5      801.30      746.55     67.35 o 
 -11   2   5     7310.72     7215.95    137.37 o 
 -10   2   5     4174.42     4099.89     96.40 o 
  -9   2   5     7218.78     7273.02    130.00 o 
  -8   2   5      336.96      361.55     44.25 o 
  -7   2   5    16263.82    15919.26    202.20 o 
  -6   2   5    16624.06    16601.30    206.04 o 
  -5   2   5     6472.60     6004.29     91.73 o 
  -4   2   5    22707.33    23567.01    271.99 o 
  -3   2   5    18565.85    17270.52    203.36 o 
  -2   2   5     6607.48     6574.93     90.81 o 
  -1   2   5     1541.15     1517.22     35.03 o 
   0   2   5     7561.75     7633.79    114.30 o 
   1   2   5    17632.13    17462.25    196.43 o 
   2   2   5    15333.94    15211.44    172.38 o 
   3   2   5    14740.08    14721.14    190.73 o 
   4   2   5    12950.47    12831.71    170.74 o 
   5   2   5    23118.27    22898.93    319.20 o 
   6   2   5     2160.92     2151.94     42.08 o 
   7   2   5    18589.00    18622.01    249.88 o 
   8   2   5     8657.19     8728.65    184.66 o 
   9   2   5    14388.57    14709.78    280.50 o 
  10   2   5      358.61      451.86     58.36 o 
  11   2   5     5240.16     5252.68    211.54 o 
  13   2   5     3257.44     3066.02    139.49 o 
  14   2   5      984.67      869.94    187.04 o 
 -15   3   5     8843.56     9060.66    232.07 o 
 -14   3   5     1015.02     1042.13    100.82 o 
 -13   3   5     3637.17     3413.82    136.17 o 
 -12   3   5     5614.29     5544.55    143.99 o 
 -11   3   5    12554.58    12416.65    197.34 o 
 -10   3   5      687.90      691.55     53.45 o 
  -9   3   5    14549.76    14405.24    256.28 o 
  -8   3   5     4820.48     4581.90    116.03 o 
  -7   3   5     6405.48     5961.47     95.55 o 
  -6   3   5     1061.38     1039.59     36.46 o 
  -5   3   5    31913.87    31791.10    508.87 o 
  -4   3   5    24985.60    24952.66    305.97 o 
  -3   3   5     1569.97     1525.19     37.77 o 
  -2   3   5     2271.92     2680.48     48.60 o 
  -1   3   5    77685.05    77095.76    807.74 o 
   0   3   5      788.83      753.11     26.04 o 
   1   3   5      568.13      772.28     24.96 o 
   2   3   5    13743.88    14022.20    161.90 o 
   3   3   5    38437.93    39149.64    417.40 o 
   4   3   5       59.70       74.91     13.62 o 
   5   3   5     7597.92     7872.58    101.64 o 
   6   3   5    18675.46    18351.84    212.58 o 
   7   3   5    15386.22    14978.23    223.82 o 
   8   3   5        3.46      -29.65     30.66 o 
   9   3   5    11001.54    10777.52    220.00 o 
  10   3   5     6555.10     6480.97    160.66 o 
  11   3   5     5633.21     5595.56    350.91 o 
  12   3   5       10.35      -27.80     45.57 o 
  14   3   5     2555.70     1011.83    225.68 o 
  15   3   5     2426.04     2267.92    252.08 o 
 -15   4   5       11.78      -24.34     77.00 o 
 -14   4   5    15173.26    15298.01    316.37 o 
 -13   4   5      239.69      169.70     69.54 o 
 -12   4   5     1341.66     1287.35     84.76 o 
 -11   4   5      325.43      249.00     55.74 o 
 -10   4   5    23538.32    22937.68    358.16 o 
  -9   4   5      124.25      100.10     35.56 o 
  -8   4   5     3126.01     3241.37     78.92 o 
  -7   4   5     2603.41     2481.99     66.45 o 
  -6   4   5    16214.68    15903.78    215.39 o 
  -5   4   5     8917.08     8948.26    134.04 o 
  -4   4   5    14147.62    13915.07    185.29 o 
  -3   4   5     1470.87     1648.84     37.64 o 
  -2   4   5    55689.50    55980.93    657.69 o 
  -1   4   5     1403.95     1478.85     39.32 o 
   0   4   5    54404.16    55064.13    582.30 o 
   1   4   5      251.00      262.98     19.09 o 
   2   4   5    35237.38    35005.09    379.02 o 
   3   4   5     3524.12     3898.28     63.33 o 
   4   4   5    38035.18    36735.48    447.25 o 
   5   4   5      170.18      140.03     21.32 o 
   6   4   5     5689.35     5310.96     96.03 o 
   7   4   5      254.46      210.26     32.19 o 
   8   4   5    26887.28    26746.86    572.75 o 
   9   4   5      880.07      773.29     62.70 o 
  10   4   5      656.96      649.58     67.51 o 
  11   4   5     2822.45     2972.51    110.88 o 
  12   4   5    18152.62    17909.64    348.50 o 
  13   4   5     1183.72     1038.01    150.15 o 
  14   4   5     1114.50     1065.77    264.48 o 
 -15   5   5    11263.55    11541.40    271.12 o 
 -14   5   5       21.92      -74.40     74.40 o 
 -13   5   5     6688.17     6990.49    171.75 o 
 -12   5   5     3603.85     3553.96    171.76 o 
 -11   5   5    11217.33    10862.16    211.66 o 
 -10   5   5      111.91      124.04     48.80 o 
  -9   5   5     6170.04     6029.67    138.89 o 
  -8   5   5     2229.81     2067.95     64.63 o 
  -7   5   5     4757.55     4551.20     90.71 o 
  -6   5   5      822.86      925.09     42.66 o 
  -5   5   5    51091.77    51437.61    598.77 o 
  -4   5   5     3930.34     3997.15     73.77 o 
  -3   5   5       92.41      106.84     15.95 o 
  -2   5   5     5797.15     6660.10    110.62 o 
  -1   5   5    90394.39    92535.56   1027.91 o 
   0   5   5     3525.80     3633.29    114.97 o 
   1   5   5      907.34     1028.63     32.31 o 
   2   5   5     5141.21     5134.61     77.74 o 
   3   5   5    56938.02    55294.40    623.94 o 
   4   5   5     1921.00     1878.65     43.08 o 
   5   5   5     3213.24     3367.78     69.10 o 
   6   5   5     1463.34     1481.95     42.98 o 
   7   5   5    15383.52    15670.43    202.02 o 
   8   5   5      109.73       56.90     35.14 o 
   9   5   5    12026.42    12229.09    244.02 o 
  10   5   5      730.14      666.57     89.96 o 
  11   5   5     6265.45     6285.24    163.04 o 
  12   5   5      276.89      213.52     62.62 o 
  13   5   5    11057.14    10307.55    463.38 o 
  14   5   5      168.33      157.72     70.42 o 
 -14   6   5    11145.22    11174.28    235.35 o 
 -13   6   5     2190.77     2253.75    111.85 o 
 -12   6   5      434.94      541.47     71.33 o 
 -11   6   5     6835.84     7002.21    164.73 o 
 -10   6   5    15721.68    15422.46    267.47 o 
  -9   6   5     3240.86     3059.76    100.42 o 
  -8   6   5       18.97       42.31     49.83 o 
  -7   6   5     9325.14     8670.29    164.22 o 
  -6   6   5    17209.90    16425.27    220.32 o 
  -5   6   5     6570.22     6206.43    102.16 o 
  -4   6   5    13680.22    14345.96    189.78 o 
  -3   6   5    15700.81    15621.73    185.96 o 
  -2   6   5    15651.21    15569.42    197.95 o 
  -1   6   5      576.61      691.05     36.67 o 
   0   6   5    46724.98    45861.05    523.67 o 
   1   6   5    29402.36    29408.49    345.28 o 
   2   6   5    22000.22    21379.60    258.27 o 
   3   6   5     2522.81     2669.32     52.93 o 
   4   6   5    15604.14    15345.58    205.99 o 
   5   6   5    10602.00    10696.46    144.55 o 
   6   6   5     2886.05     2672.12     57.31 o 
   7   6   5     1415.72     1377.92     45.46 o 
   8   6   5    13372.87    13449.23    257.20 o 
   9   6   5     3717.56     3564.48    111.53 o 
  10   6   5      195.99      196.56     46.35 o 
  11   6   5     4985.56     5108.42    144.69 o 
  12   6   5    12577.92    12816.77    723.05 o 
  13   6   5      975.48      857.87     79.25 o 
  14   6   5     1094.32      876.38    128.63 o 
 -14   7   5       18.46       11.41     68.52 o 
 -13   7   5     1594.05     1608.22    123.39 o 
 -12   7   5    10398.22    10813.36    231.47 o 
 -11   7   5     5643.19     5508.63    145.78 o 
 -10   7   5      796.16      793.09     69.37 o 
  -9   7   5     1226.77     1134.99     75.39 o 
  -8   7   5    19400.93    19266.49    305.80 o 
  -7   7   5     1023.23     1016.05     71.05 o 
  -6   7   5     2794.21     2887.81    115.63 o 
  -5   7   5     4058.87     4037.83     98.15 o 
  -4   7   5    21837.69    22740.56    281.15 o 
  -3   7   5      169.43      165.45     18.76 o 
  -2   7   5    19552.82    20534.54    237.42 o 
  -1   7   5    18024.73    17250.16    352.52 o 
   0   7   5    22237.89    21547.41    262.49 o 
   1   7   5     1457.59     1491.26     41.33 o 
   2   7   5    19018.60    18967.44    233.91 o 
   3   7   5     8144.61     7703.36    111.57 o 
   4   7   5     8820.18     8858.15    125.18 o 
   5   7   5     1324.92     1439.46     51.58 o 
   6   7   5    25167.52    24995.47    304.57 o 
   7   7   5     5708.99     5609.37     95.15 o 
   8   7   5     1417.08     1331.81    138.50 o 
   9   7   5     1802.21     1738.71    162.22 o 
  10   7   5     8317.68     8315.80    190.83 o 
  11   7   5     1188.15     1165.99     99.66 o 
  12   7   5      235.03      190.43     71.84 o 
  13   7   5     4968.82     4744.58    215.63 o 
  14   7   5     7935.22     7907.84    517.13 o 
 -14   8   5      949.93     1091.80     94.47 o 
 -13   8   5     4161.72     4070.33    139.58 o 
 -12   8   5      848.58      766.79     86.51 o 
 -11   8   5    10600.82    10214.25    212.03 o 
 -10   8   5      860.04      762.71     71.72 o 
  -9   8   5    12008.70    11847.96    220.32 o 
  -8   8   5      205.05      190.41     48.10 o 
  -7   8   5    26210.64    26367.20    389.77 o 
  -6   8   5      103.57       90.06     36.44 o 
  -5   8   5     5621.33     5598.88    119.78 o 
  -4   8   5     2888.62     2612.27     76.35 o 
  -3   8   5    32044.40    31824.50    399.46 o 
  -2   8   5     1281.45     1321.52     34.96 o 
  -1   8   5        1.31       -3.27     17.98 o 
   0   8   5      131.00      123.66     25.62 o 
   1   8   5    46088.55    45650.16    640.99 o 
   2   8   5     4930.69     4850.85    165.29 o 
   3   8   5     5385.71     5505.79    116.60 o 
   4   8   5     1869.29     1869.23     52.99 o 
   5   8   5    24750.26    24218.98    317.32 o 
   6   8   5      430.80      478.04     42.85 o 
   7   8   5     5718.93     5812.34    172.34 o 
   8   8   5      226.67      225.92     49.62 o 
   9   8   5    12205.12    11924.15    478.48 o 
  10   8   5        9.85       40.08     46.98 o 
  11   8   5     6725.97     6670.04    194.37 o 
  12   8   5      243.25      265.18     90.93 o 
  13   8   5     2750.39     2842.19    205.51 o 
  14   8   5      576.69      544.82    120.13 o 
 -14   9   5      512.10      619.18     86.58 o 
 -13   9   5      349.66      397.69     81.37 o 
 -12   9   5    12770.31    12757.56    285.40 o 
 -11   9   5      740.06      704.13     76.37 o 
 -10   9   5      536.72      439.07     64.60 o 
  -9   9   5      186.32      227.40     54.63 o 
  -8   9   5    22080.25    20989.75    331.00 o 
  -7   9   5      120.44      137.07     44.81 o 
  -6   9   5     6353.58     6378.18    137.39 o 
  -5   9   5     3564.77     3604.30     96.25 o 
  -4   9   5    28585.43    27380.83    389.76 o 
  -3   9   5     1586.88     1481.08     59.89 o 
  -2   9   5     6008.32     5827.52    102.85 o 
  -1   9   5      319.75      410.69     36.94 o 
   0   9   5    12580.54    12640.13    159.60 o 
   1   9   5       65.71       62.16     20.56 o 
   2   9   5    22424.68    22692.05    264.27 o 
   3   9   5       92.18      103.01     24.07 o 
   4   9   5     6008.67     5735.58    123.76 o 
   5   9   5     2179.28     2148.97     54.96 o 
   6   9   5    24730.04    24579.11    289.67 o 
   7   9   5      780.75      833.91     43.58 o 
   8   9   5     1323.58     1231.87     59.89 o 
   9   9   5       33.91       41.71     43.72 o 
  10   9   5    14698.83    14363.08    261.29 o 
  11   9   5      958.86      941.18     96.62 o 
  12   9   5     1003.11      954.62    128.53 o 
  13   9   5       11.60     -128.83    170.38 o 
 -13  10   5     5512.36     5665.15    165.00 o 
 -12  10   5       39.40       23.14     68.82 o 
 -11  10   5     7349.71     7108.42    174.57 o 
 -10  10   5     2921.53     2710.58    106.46 o 
  -9  10   5     3488.51     3357.72    112.31 o 
  -8  10   5     3515.07     3337.40    107.43 o 
  -7  10   5    23217.45    22602.68    347.10 o 
  -6  10   5     6296.99     6220.99    145.77 o 
  -5  10   5     7635.82     7802.46    153.64 o 
  -4  10   5      995.83     1055.01     60.89 o 
  -3  10   5    17841.47    17663.26    294.11 o 
  -2  10   5     4720.20     4494.46     91.79 o 
  -1  10   5     1151.06     1102.29     48.13 o 
   0  10   5      769.13      877.55     40.44 o 
   1  10   5    16622.34    16969.25    206.80 o 
   2  10   5     2477.71     2612.81     58.26 o 
   3  10   5     1420.49     1452.84     45.40 o 
   4  10   5     9181.71     9518.88    134.16 o 
   5  10   5    27034.67    27282.73    318.36 o 
   6  10   5       15.85       34.99     28.53 o 
   7  10   5     5558.07     5754.49    143.10 o 
   8  10   5     3945.27     3776.86     92.22 o 
   9  10   5     7916.91     7968.19    170.99 o 
  10  10   5      375.61      359.59     72.77 o 
  11  10   5     6750.03     6887.50    253.50 o 
  12  10   5     3971.82     3798.26    285.47 o 
  13  10   5     3002.72     3182.42    296.67 o 
 -13  11   5     1345.02     1262.61    100.85 o 
 -12  11   5     3324.88     3336.49    130.47 o 
 -11  11   5     3826.48     3566.62    129.38 o 
 -10  11   5      513.92      474.28     69.71 o 
  -9  11   5     7879.14     7265.73    168.85 o 
  -8  11   5    19859.75    18941.39    312.57 o 
  -7  11   5      465.42      399.73     56.07 o 
  -6  11   5      882.02      760.26     63.47 o 
  -5  11   5    17419.77    17120.64    360.48 o 
  -4  11   5    11349.46    11230.75    196.73 o 
  -3  11   5     1642.92     1517.64     95.13 o 
  -2  11   5     2958.94     3051.90     81.75 o 
  -1  11   5    16419.69    16308.71    229.05 o 
   0  11   5     3835.18     3793.90     82.99 o 
   1  11   5       31.41       60.07     24.66 o 
   2  11   5    13068.58    12929.14    169.11 o 
   3  11   5    10068.35    10352.88    143.25 o 
   4  11   5     4338.01     4491.11    113.85 o 
   5  11   5     4655.48     5035.12     91.33 o 
   6  11   5     8574.67     8823.57    181.34 o 
   7  11   5     6929.91     6996.50    142.81 o 
   8  11   5       31.62       50.97     44.79 o 
   9  11   5     5433.27     5582.09    188.78 o 
  10  11   5     8336.03     8590.44    284.19 o 
  11  11   5     3942.32     4150.51    197.59 o 
  12  11   5       40.04      -27.13    107.61 o 
 -12  12   5       43.09      -63.15     63.15 o 
 -11  12   5     1472.07     1183.53     94.10 o 
 -10  12   5    12333.02    12125.33    241.58 o 
  -9  12   5      334.00      210.92     60.62 o 
  -8  12   5      728.51      825.05     97.72 o 
  -7  12   5     4726.51     4634.57    126.66 o 
  -6  12   5    17452.88    16401.91    273.00 o 
  -5  12   5     1595.21     1448.79     76.86 o 
  -4  12   5    14368.06    13896.92    233.95 o 
  -3  12   5     7566.71     7335.29    148.28 o 
  -2  12   5    19468.77    19403.78    295.07 o 
  -1  12   5      157.70      186.76     34.53 o 
   0  12   5    10322.01    10534.63    164.67 o 
   1  12   5     2132.01     2113.70     64.39 o 
   2  12   5    10174.87    10003.12    140.60 o 
   3  12   5      254.97      307.42     33.38 o 
   4  12   5    10219.55    10310.47    164.23 o 
   5  12   5     2575.23     2458.02     64.71 o 
   6  12   5     2546.06     2502.70     70.21 o 
   7  12   5     1124.30     1195.76     62.93 o 
   8  12   5    27418.25    27742.63    699.38 o 
   9  12   5     2392.01     2642.10    125.38 o 
  10  12   5        4.75        6.81     75.48 o 
  11  12   5      946.49     1036.35    122.44 o 
  12  12   5     6744.98     7112.91    270.86 o 
 -12  13   5       14.59      -63.15     65.00 o 
 -11  13   5     6044.05     5960.59    167.73 o 
 -10  13   5       71.89       41.79     61.83 o 
  -9  13   5    13032.89    12852.78    249.63 o 
  -8  13   5        2.61       40.77     52.71 o 
  -7  13   5     6463.67     6242.04    211.22 o 
  -6  13   5        4.06      -42.11     42.11 o 
  -5  13   5    17834.30    17518.35    285.15 o 
  -4  13   5     3478.44     3234.67     99.38 o 
  -3  13   5      467.52      524.49     54.28 o 
  -2  13   5      299.83      330.56     46.99 o 
  -1  13   5    30823.70    30260.64    429.42 o 
   0  13   5      149.18      151.10     37.24 o 
   1  13   5       53.47       70.61     34.39 o 
   2  13   5      108.26      152.21     36.05 o 
   3  13   5    16657.60    17247.70    219.65 o 
   4  13   5      234.78      295.18     40.40 o 
   5  13   5     3947.74     4066.02     96.11 o 
   6  13   5      123.27      179.02     42.02 o 
   7  13   5    15469.06    15535.55    234.64 o 
   8  13   5      130.28      158.81     52.45 o 
   9  13   5     9555.84     9928.88    306.63 o 
  10  13   5      154.37      221.77    144.97 o 
  11  13   5     6310.75     6702.68    255.31 o 
 -11  14   5      858.64      756.82     87.42 o 
 -10  14   5     9830.34     9555.90    215.23 o 
  -9  14   5      588.44      689.69     77.71 o 
  -8  14   5     1665.22     1677.55     96.58 o 
  -7  14   5      650.59      571.39     66.63 o 
  -6  14   5    13339.23    12929.52    237.17 o 
  -5  14   5      137.51      147.06     51.05 o 
  -4  14   5     9223.99     8678.01    174.87 o 
  -3  14   5     3244.22     2989.37     95.28 o 
  -2  14   5    20064.80    19399.72    303.28 o 
  -1  14   5     2044.78     2078.53     79.91 o 
   0  14   5    11791.54    12164.11    191.19 o 
   1  14   5     4482.46     4644.84    102.06 o 
   2  14   5     6647.66     6707.96    126.48 o 
   3  14   5       31.29       32.43     40.79 o 
   4  14   5    17332.33    17324.59    250.54 o 
   5  14   5     4023.38     4023.23     98.35 o 
   6  14   5      858.59     1020.72     62.65 o 
   7  14   5       72.71       54.79     41.60 o 
   8  14   5    11733.53    12032.21    260.03 o 
   9  14   5      319.95      220.38     74.37 o 
  10  14   5       54.69       -0.12    183.09 o 
 -10  15   5       75.07       48.86     65.44 o 
  -9  15   5     3105.16     2859.32    124.38 o 
  -8  15   5     5365.75     5133.09    148.10 o 
  -7  15   5     1125.39      977.19     84.78 o 
  -6  15   5      549.97      616.05     67.86 o 
  -5  15   5    11985.46    11971.03    224.71 o 
  -4  15   5     3603.26     3575.50    110.84 o 
  -3  15   5      765.38      762.73     66.52 o 
  -2  15   5     4303.94     4317.54    117.08 o 
  -1  15   5    12755.43    12442.27    218.58 o 
   0  15   5      719.26      783.49     61.90 o 
   1  15   5       12.74       29.77     38.74 o 
   2  15   5    10761.85    10744.97    177.29 o 
   3  15   5    14031.94    14087.19    301.26 o 
   4  15   5     5678.07     5427.92    135.54 o 
   5  15   5     1887.05     1828.12    106.20 o 
   6  15   5     4655.83     4721.86    160.79 o 
   7  15   5     5211.96     5594.03    125.99 o 
   8  15   5       61.05       18.01     51.91 o 
   9  15   5     1640.42     1799.48    261.55 o 
  10  15   5     6724.72     6879.56    440.90 o 
  -9  16   5     4065.79     4259.91    143.97 o 
  -8  16   5        1.23       31.46     58.64 o 
  -7  16   5     7032.81     6471.44    165.15 o 
  -6  16   5     1938.70     1763.37     97.23 o 
  -5  16   5      620.94      464.76     64.44 o 
  -4  16   5       94.76       59.62     52.09 o 
  -3  16   5    10966.31    10884.27    208.65 o 
  -2  16   5     2517.96     2414.46     95.12 o 
  -1  16   5        9.54       -1.57     45.98 o 
   0  16   5     3753.95     3723.95    107.72 o 
   1  16   5    15048.37    14850.74    275.26 o 
   2  16   5     1659.70     1690.57     86.32 o 
   3  16   5     2866.36     2904.00    102.52 o 
   4  16   5     2064.89     2409.72    126.98 o 
   5  16   5    11031.43    11176.16    217.92 o 
   6  16   5      342.48      542.22    206.36 o 
   7  16   5     3328.63     3650.43    180.99 o 
   8  16   5      821.28      647.88    114.53 o 
   9  16   5     2797.14     2774.53    292.94 o 
  -8  17   5     8187.77     8053.56    195.05 o 
  -7  17   5      187.49      197.39     66.62 o 
  -6  17   5     1169.15     1146.84    102.68 o 
  -5  17   5       89.73       98.82     57.03 o 
  -4  17   5     6378.94     6269.85    155.06 o 
  -3  17   5        1.54      -48.21     48.21 o 
  -2  17   5     7729.84     7784.48    170.65 o 
  -1  17   5      688.12      640.26     67.18 o 
   0  17   5     9695.64    10096.54    230.88 o 
   1  17   5        3.25      -53.73     53.73 o 
   2  17   5    16101.80    16432.20    289.41 o 
   3  17   5      377.64      477.62     61.14 o 
   4  17   5     2016.28     2239.71     94.17 o 
   5  17   5      296.96      209.09     51.01 o 
   6  17   5    11024.62    10947.15    318.01 o 
   7  17   5       55.83       22.06     67.80 o 
   8  17   5       77.01       38.84     88.74 o 
  -7  18   5     3298.18     2917.00    124.66 o 
  -6  18   5      236.59      266.19     77.66 o 
  -5  18   5     1533.80     1451.18     94.74 o 
  -4  18   5      431.65      490.86     69.75 o 
  -3  18   5     7185.03     7281.07    171.48 o 
  -2  18   5     1384.41     1205.36     98.12 o 
  -1  18   5      331.54      364.80     72.58 o 
   0  18   5       93.83       51.05     61.47 o 
   1  18   5    14759.58    15019.81    308.48 o 
   2  18   5       10.65      -39.07     68.95 o 
   3  18   5     1142.31     1143.39     78.68 o 
   4  18   5      389.82      386.00     53.85 o 
   5  18   5     7684.34     8173.66    207.78 o 
   6  18   5       76.86       93.23     62.04 o 
  -5  19   5     3757.07     3713.57    131.76 o 
  -4  19   5     6989.77     7148.75    177.41 o 
  -3  19   5      206.39      189.35     73.06 o 
  -2  19   5     5037.39     4712.89    177.79 o 
  -1  19   5     4305.13     4573.25    156.38 o 
   0  19   5     2410.16     2350.53    121.68 o 
   1  19   5       78.13       80.83     56.95 o 
   2  19   5     5732.51     6147.59    206.35 o 
   3  19   5     1591.96     1540.81     95.16 o 
   4  19   5     2053.12     2121.46    167.53 o 
   5  19   5     2328.83     2262.31    115.60 o 
  -2  20   5     3429.96     3399.31    189.32 o 
  -1  20   5        1.53      -11.14     60.67 o 
   0  20   5     3978.34     4053.71    149.35 o 
   1  20   5     2807.39     2650.34    295.18 o 
   2  20   5     1428.08     1332.78     98.90 o 
 -14   0   6      419.39      414.46     95.11 o 
 -12   0   6    16882.71    16983.44    393.48 o 
 -10   0   6     1610.83     1748.55    112.14 o 
  -8   0   6    20019.87    18984.93    340.43 o 
  -6   0   6    31723.05    30727.30    501.87 o 
  -4   0   6    37983.29    36534.14    578.79 o 
  -2   0   6    63323.37    62598.67    947.32 o 
   0   0   6    14286.97    12530.04    216.43 o 
   2   0   6    26304.15    25384.79    394.21 o 
   4   0   6     1583.20     1596.61     80.42 o 
   6   0   6    60859.67    58395.18   1160.99 o 
   8   0   6      280.24      300.90     63.15 o 
  10   0   6    29560.62    28710.75    735.33 o 
  12   0   6     2465.18     2425.71    179.35 o 
  14   0   6     9962.90    10219.96    400.55 o 
 -15   1   6     1481.82     1419.98    110.44 o 
 -14   1   6     2334.67     2223.94    122.54 o 
 -13   1   6     5732.00     6006.93    147.19 o 
 -12   1   6      453.53      358.28     59.31 o 
 -11   1   6     8905.46     8864.44    174.26 o 
 -10   1   6     6497.25     6286.54    124.10 o 
  -9   1   6     2349.91     2191.82     72.11 o 
  -8   1   6      690.86      685.52     49.46 o 
  -7   1   6    34947.79    34555.45    398.30 o 
  -6   1   6     7421.16     7578.38    114.74 o 
  -5   1   6      458.92      348.74     28.94 o 
  -4   1   6     8454.38     8876.03    123.42 o 
  -3   1   6    49956.49    48851.85    531.52 o 
  -1   1   6       23.69       68.71     21.94 o 
   0   1   6     1902.41     1686.33     39.24 o 
   1   1   6    48125.11    47825.52    511.22 o 
   2   1   6     8983.18    10025.10    122.21 o 
   3   1   6     4355.36     4431.33     94.98 o 
   4   1   6     5593.53     5725.17    114.89 o 
   5   1   6    32513.16    32110.02    471.01 o 
   6   1   6      853.01      904.99     53.78 o 
   7   1   6    18153.59    17700.30    406.42 o 
   8   1   6    10632.61    10925.25    201.77 o 
   9   1   6     5109.49     4966.34    143.89 o 
  10   1   6      359.80      309.11     52.74 o 
  11   1   6    15953.42    15588.75    508.39 o 
  12   1   6      967.66      786.87    216.16 o 
  14   1   6      246.08       66.09     66.66 o 
 -15   2   6     3921.29     4008.50    158.52 o 
 -14   2   6      277.65      290.91     77.59 o 
 -13   2   6     3326.36     3247.63    174.75 o 
 -12   2   6     5026.23     4927.29    129.65 o 
 -11   2   6     4704.03     4782.91    121.87 o 
 -10   2   6      446.53      412.17     48.50 o 
  -9   2   6    12404.84    12457.76    192.22 o 
  -8   2   6    11580.13    10949.84    170.55 o 
  -7   2   6      336.76      328.56     48.38 o 
  -6   2   6     7372.09     7302.93    111.19 o 
  -5   2   6    18524.38    17649.55    217.51 o 
  -4   2   6    20133.85    18949.35    227.67 o 
  -3   2   6     2083.53     2211.17     54.02 o 
  -2   2   6     5495.59     5378.16     82.28 o 
  -1   2   6    32168.47    30772.62    341.26 o 
   0   2   6     6216.60     6044.81     85.52 o 
   1   2   6      321.37      390.20     22.18 o 
   2   2   6    40756.13    41502.82    489.84 o 
   3   2   6    22110.93    21235.18    236.99 o 
   4   2   6     1415.71     1384.73     60.19 o 
   5   2   6     9448.78     9479.45    169.59 o 
   6   2   6    18319.07    17956.88    286.64 o 
   7   2   6    14369.00    13586.64    233.18 o 
   8   2   6      198.94      226.96     42.02 o 
   9   2   6     7996.86     8311.61    187.64 o 
  10   2   6    15935.40    15557.79    552.92 o 
  11   2   6     1991.87     1848.53     99.54 o 
  12   2   6      169.47       45.06     48.05 o 
  13   2   6     3388.45      993.74    394.57 o 
  14   2   6     7187.63     7004.47    228.67 o 
 -15   3   6      101.27      109.75     78.24 o 
 -14   3   6     8942.72     9353.71    233.09 o 
 -13   3   6      611.10      557.57     82.67 o 
 -12   3   6        4.19       -9.97     58.15 o 
 -11   3   6      863.43      890.35     70.50 o 
 -10   3   6    18873.33    18838.04    267.92 o 
  -9   3   6      124.33      116.46     38.12 o 
  -8   3   6     3753.75     3606.92     85.42 o 
  -7   3   6     2933.37     2748.86     71.42 o 
  -6   3   6    25208.16    23706.20    281.95 o 
  -5   3   6       11.74       14.52     20.69 o 
  -4   3   6     4807.70     4523.65     75.87 o 
  -3   3   6    15434.50    14500.72    178.75 o 
  -2   3   6     8633.39     8587.43    115.08 o 
  -1   3   6       15.58      -15.80     15.80 o 
   0   3   6    38799.50    38378.43    458.38 o 
   1   3   6    11788.91    11682.67    142.38 o 
   2   3   6     3137.27     3035.26     50.94 o 
   3   3   6     3445.57     3523.66     54.75 o 
   4   3   6    22600.13    21856.85    245.04 o 
   5   3   6     1261.45     1161.89     37.36 o 
   6   3   6     1050.15      943.78     56.13 o 
   7   3   6     1466.40     1443.35     63.82 o 
   8   3   6    18484.91    18171.55    329.73 o 
   9   3   6     6702.38     6553.81    160.10 o 
  10   3   6      426.64      517.17     62.51 o 
  11   3   6     2019.24     2116.43    100.36 o 
  12   3   6    12486.21    12584.36    272.70 o 
  13   3   6      723.36      467.47    111.31 o 
  14   3   6     2023.09     1939.71    135.16 o 
 -15   4   6     6518.37     6802.78    202.91 o 
 -14   4   6       67.02      -24.93     71.87 o 
 -13   4   6     6074.44     6448.94    186.67 o 
 -12   4   6      235.20      251.35     60.52 o 
 -11   4   6     5504.21     5510.95    191.99 o 
 -10   4   6      349.43      352.69     57.79 o 
  -9   4   6    15036.83    15082.06    222.38 o 
  -8   4   6      157.82      119.55     34.71 o 
  -7   4   6     4305.72     4009.34     87.58 o 
  -6   4   6      487.99      561.46     39.82 o 
  -5   4   6    20626.22    20569.95    266.85 o 
  -4   4   6       20.17       42.82     24.17 o 
  -3   4   6     1901.15     2039.07     46.21 o 
  -2   4   6     1880.10     2089.09     45.51 o 
  -1   4   6    50115.73    49696.36    533.88 o 
   0   4   6     2979.13     2903.65     52.31 o 
   1   4   6     6391.20     6210.51     86.47 o 
   2   4   6     1546.16     1588.15     36.69 o 
   3   4   6    42198.81    40284.06    436.21 o 
   4   4   6      292.40      302.17     20.40 o 
   5   4   6    11369.25    10932.01    136.47 o 
   6   4   6      190.08      210.41     35.94 o 
   7   4   6    16925.12    16157.15    296.74 o 
   8   4   6      254.12      117.28     59.55 o 
   9   4   6    10427.61    10562.62    267.47 o 
  10   4   6     1074.63     1146.24     79.29 o 
  11   4   6     3296.89     3096.24    115.43 o 
  12   4   6      294.29      240.92     71.84 o 
  13   4   6     9122.30     8737.12    361.03 o 
  14   4   6      213.80       96.01     58.78 o 
 -14   5   6    11261.05    11275.94    265.71 o 
 -13   5   6      644.02      628.53     89.06 o 
 -12   5   6       88.16      121.74     58.53 o 
 -11   5   6     2341.24     2154.05     98.78 o 
 -10   5   6    19507.39    18800.12    311.18 o 
  -9   5   6      315.33      295.64     52.65 o 
  -8   5   6      369.64      419.08     51.46 o 
  -7   5   6      782.10      732.90     57.45 o 
  -6   5   6    11484.57    11357.29    168.18 o 
  -5   5   6      542.36      542.46     42.29 o 
  -4   5   6    11979.27    11604.64    163.42 o 
  -3   5   6      210.56      234.83     22.58 o 
  -2   5   6    18468.32    18377.81    216.61 o 
  -1   5   6        3.88       17.05     16.97 o 
   0   5   6    24351.46    24203.87    274.26 o 
   1   5   6     2261.09     2224.93     46.04 o 
   2   5   6     2674.39     2391.14     47.83 o 
   3   5   6       96.98      145.20     20.72 o 
   4   5   6    43319.53    42545.45    488.73 o 
   5   5   6      900.38      840.79     37.28 o 
   6   5   6      551.03      467.84     35.83 o 
   7   5   6      312.62      180.04     45.97 o 
   8   5   6    26222.24    26158.38    548.89 o 
   9   5   6       33.81        9.47     39.19 o 
  10   5   6      230.94      202.17     47.39 o 
  11   5   6      596.26      475.49    107.15 o 
  12   5   6     7745.09     8146.35    201.81 o 
  13   5   6      160.40       66.14     58.92 o 
  14   5   6     2299.40     2217.66    281.30 o 
 -14   6   6      197.08      227.31     82.73 o 
 -13   6   6     5808.46     5968.05    198.47 o 
 -12   6   6     6099.05     6019.93    158.33 o 
 -11   6   6     5287.89     5217.23    143.08 o 
 -10   6   6      410.71      408.73     59.42 o 
  -9   6   6     7514.02     7381.63    162.49 o 
  -8   6   6     7105.03     6776.10    148.81 o 
  -7   6   6     5847.42     5962.10    133.30 o 
  -6   6   6      505.97      577.38     51.35 o 
  -5   6   6    17267.52    17003.81    226.62 o 
  -4   6   6     7893.15     8238.38    129.71 o 
  -3   6   6      460.63      501.74     31.63 o 
  -2   6   6     9437.99     9302.72    132.85 o 
  -1   6   6    20883.84    20193.54    249.69 o 
   0   6   6     7736.12     7404.68    108.83 o 
   1   6   6     2059.05     1991.76     47.21 o 
   2   6   6     7217.71     7267.76    106.24 o 
   3   6   6    26852.79    25991.07    311.57 o 
   4   6   6      512.14      489.58     29.94 o 
   5   6   6     3454.89     3326.41     63.97 o 
   6   6   6     6312.51     6241.25     98.12 o 
   7   6   6     8299.31     7791.83    173.06 o 
   8   6   6       98.87      147.58     41.41 o 
   9   6   6     5788.61     5778.19    150.80 o 
  10   6   6     2963.38     2856.27    108.46 o 
  11   6   6     2149.97     1917.67     97.56 o 
  12   6   6     1720.56     1465.70    135.91 o 
  13   6   6     6166.58     6553.28    185.25 o 
  14   6   6     2888.97     2682.47    264.49 o 
 -14   7   6     4845.38     5086.53    180.25 o 
 -13   7   6     3314.95     3269.91    132.45 o 
 -12   7   6       21.32      -58.67     58.67 o 
 -11   7   6     5768.33     5813.32    154.04 o 
 -10   7   6     6114.70     6100.28    167.83 o 
  -9   7   6     3420.31     3279.76    108.23 o 
  -8   7   6      148.95      168.49     48.91 o 
  -7   7   6    12315.39    11968.38    213.14 o 
  -6   7   6     9198.51     9047.34    170.84 o 
  -5   7   6      480.44      448.57     46.07 o 
  -4   7   6     5074.81     5013.13     89.16 o 
  -3   7   6    30771.07    30841.23    371.71 o 
  -2   7   6     3723.60     3820.98     71.95 o 
  -1   7   6      350.18      395.59     30.04 o 
   0   7   6    16725.50    15746.70    202.47 o 
   1   7   6    33117.76    32512.78    383.71 o 
   2   7   6     1872.82     1714.89     46.01 o 
   3   7   6     4573.63     4783.94     85.17 o 
   4   7   6    20285.01    19557.46    279.94 o 
   5   7   6    14921.79    14872.83    224.18 o 
   6   7   6     2268.92     2224.63     54.59 o 
   7   7   6     4737.58     4814.88    128.56 o 
   8   7   6     6892.56     6789.33    164.92 o 
   9   7   6     2965.19     3058.76    108.96 o 
  10   7   6      194.06      128.06     48.54 o 
  11   7   6     7418.12     7452.30    186.72 o 
  12   7   6     3439.22     3451.87    191.13 o 
  13   7   6      341.80      204.67     63.87 o 
 -14   8   6       58.23       38.96     70.13 o 
 -13   8   6      391.11      335.23     75.91 o 
 -12   8   6    14186.26    13835.64    266.83 o 
 -11   8   6     2289.08     2263.54    108.09 o 
 -10   8   6      778.95      665.31     70.28 o 
  -9   8   6      575.42      534.89     63.31 o 
  -8   8   6    30048.57    28885.70    429.98 o 
  -7   8   6      631.84      644.87     58.77 o 
  -6   8   6     4375.13     4354.50    110.51 o 
  -5   8   6      779.26      784.11     55.47 o 
  -4   8   6    20119.40    18926.01    286.36 o 
  -3   8   6      111.71       72.61     31.50 o 
  -2   8   6    14160.09    14541.93    180.58 o 
  -1   8   6     2266.86     2245.74     60.90 o 
   0   8   6     5837.44     5675.71     92.87 o 
   1   8   6     2391.56     2281.11     55.00 o 
   2   8   6    31239.80    30747.37    366.25 o 
   3   8   6     5262.11     5004.67     86.08 o 
   4   8   6     6991.29     7096.79    127.16 o 
   5   8   6      315.57      348.28     35.71 o 
   6   8   6    13457.54    13615.97    184.67 o 
   7   8   6     2728.11     2828.23    122.35 o 
   8   8   6     1618.00     1474.54    154.24 o 
   9   8   6       89.16      136.82     47.42 o 
  10   8   6    13201.28    13309.44    271.67 o 
  11   8   6        5.69       56.85     51.85 o 
  12   8   6      927.59      916.72     79.65 o 
  13   8   6     1258.68     1157.22    172.62 o 
 -13   9   6     4583.73     4657.94    168.72 o 
 -12   9   6       33.86      -61.53     61.53 o 
 -11   9   6    13180.61    13272.35    257.47 o 
 -10   9   6      140.55      173.37     56.39 o 
  -9   9   6     3616.19     3676.15    125.12 o 
  -8   9   6      612.26      611.20     62.95 o 
  -7   9   6    26809.35    26245.21    394.31 o 
  -6   9   6     1075.05     1002.63     65.16 o 
  -5   9   6     2334.81     2303.58     81.88 o 
  -4   9   6     1329.89     1435.55     69.03 o 
  -3   9   6    42189.59    41492.25    561.45 o 
  -2   9   6     3572.60     3475.51     76.56 o 
  -1   9   6     1664.22     1808.41     46.84 o 
   0   9   6       49.75       85.89     23.96 o 
   1   9   6    37505.39    36655.19    565.05 o 
   2   9   6       25.36       18.77     22.88 o 
   3   9   6     2171.50     2157.36     58.94 o 
   4   9   6       47.19       94.82     29.42 o 
   5   9   6    20050.23    20077.15    321.73 o 
   6   9   6     1311.95     1375.45     63.12 o 
   7   9   6     8693.15     8352.68    436.41 o 
   8   9   6     1536.33     1599.20     91.47 o 
   9   9   6     4363.22     4219.28    157.69 o 
  10   9   6        9.40       49.49     49.18 o 
  11   9   6    11609.63    10944.41    494.85 o 
  12   9   6      330.47       70.95     84.48 o 
  13   9   6     1229.10     1138.48    139.96 o 
 -13  10   6     1239.23     1094.90    108.94 o 
 -12  10   6     8892.54     8729.33    226.51 o 
 -11  10   6       50.83       25.11     60.77 o 
 -10  10   6      735.51      562.37     70.66 o 
  -9  10   6     4925.53     5046.03    148.85 o 
  -8  10   6    18309.95    17272.47    292.52 o 
  -7  10   6     1619.30     1333.89     78.92 o 
  -6  10   6     4641.74     4755.09    123.39 o 
  -5  10   6     9059.66     8748.87    169.17 o 
  -4  10   6    17750.05    17438.84    273.13 o 
  -3  10   6      276.82      250.54     39.71 o 
  -2  10   6    15657.49    15278.07    240.38 o 
  -1  10   6     8911.23     8679.24    140.85 o 
   0  10   6    15586.95    15194.55    191.45 o 
   1  10   6       17.38       23.91     24.26 o 
   2  10   6    11716.40    11753.55    157.23 o 
   3  10   6     2128.91     2125.68     56.03 o 
   4  10   6      672.98      776.43     46.73 o 
   5  10   6     5211.31     5047.01    105.35 o 
   6  10   6    13390.88    13818.10    184.49 o 
   7  10   6      668.63      794.75     63.59 o 
   8  10   6       39.46       48.39     44.35 o 
   9  10   6     3669.61     3683.29    113.90 o 
  10  10   6    13766.64    13210.40    314.79 o 
  11  10   6     1573.31     1595.26    117.98 o 
  12  10   6     2013.56     1973.51    164.76 o 
 -12  11   6        6.59      -44.47     65.73 o 
 -11  11   6     4675.38     4703.34    158.56 o 
 -10  11   6     8560.31     8350.77    192.22 o 
  -9  11   6     2326.94     2012.85    101.72 o 
  -8  11   6     4892.22     4654.46    131.34 o 
  -7  11   6    12170.16    11894.85    222.33 o 
  -6  11   6    12545.90    12429.92    223.79 o 
  -5  11   6      273.56      310.17     50.74 o 
  -4  11   6     9468.32     9397.39    177.70 o 
  -3  11   6     9973.65     9754.25    178.48 o 
  -2  11   6    10842.29    10607.35    185.45 o 
  -1  11   6      397.36      421.30     39.81 o 
   0  11   6     7177.80     7267.39    126.36 o 
   1  11   6     9537.61     9223.67    131.64 o 
   2  11   6       65.08       76.77     27.07 o 
   3  11   6       67.40       69.00     27.69 o 
   4  11   6    13423.84    13661.24    208.54 o 
   5  11   6     2044.29     2176.66     61.02 o 
   6  11   6       46.47       61.91     32.71 o 
   7  11   6     4847.43     5157.06    171.50 o 
   8  11   6    15868.45    15865.13    283.45 o 
   9  11   6     2431.95     2472.29    126.88 o 
  10  11   6       31.55      -38.47     62.68 o 
  11  11   6     4159.64     4302.39    205.13 o 
  12  11   6     6540.28     6573.35    295.93 o 
 -12  12   6      939.33      876.47     91.77 o 
 -11  12   6     6640.07     6467.47    222.72 o 
 -10  12   6      149.57      101.73     63.68 o 
  -9  12   6    10438.99     9827.40    208.19 o 
  -8  12   6      973.51     1013.04     77.91 o 
  -7  12   6       62.66       49.67     50.39 o 
  -6  12   6     1004.60      953.65     71.32 o 
  -5  12   6    30917.71    30382.48    444.35 o 
  -4  12   6     2869.78     2728.28    162.01 o 
  -3  12   6     1469.41     1400.22     73.70 o 
  -2  12   6      172.33      181.40     42.93 o 
  -1  12   6    17570.21    17265.25    268.26 o 
   0  12   6     2628.95     2652.58     73.55 o 
   1  12   6      660.43      660.40     47.50 o 
   2  12   6       94.30      114.75     29.68 o 
   3  12   6    10627.06    10825.50    152.79 o 
   4  12   6       67.82       63.39     30.95 o 
   5  12   6     6955.01     7156.87    117.83 o 
   6  12   6     2519.85     2458.44     82.13 o 
   7  12   6    12062.65    11592.00    415.33 o 
   8  12   6       97.18      106.73     88.28 o 
   9  12   6     9688.19     9517.67    304.05 o 
  10  12   6     1556.92     1507.53    140.09 o 
  11  12   6     1778.41     1755.36    317.60 o 
 -11  13   6      454.75      398.29     76.86 o 
 -10  13   6     9598.92     9382.39    211.94 o 
  -9  13   6        2.96      -55.91     55.91 o 
  -8  13   6     2306.13     2334.86    107.59 o 
  -7  13   6       48.67       71.74     51.27 o 
  -6  13   6    20095.68    18560.74    307.11 o 
  -5  13   6      980.51      945.88     69.73 o 
  -4  13   6     8829.70     8569.19    173.16 o 
  -3  13   6       45.07       75.32     51.99 o 
  -2  13   6     9589.46     9631.26    180.63 o 
  -1  13   6     2489.13     2552.18     85.57 o 
   0  13   6     7383.19     7474.59    134.76 o 
   1  13   6      563.53      502.45     45.97 o 
   2  13   6     2530.48     2276.73     71.34 o 
   3  13   6      488.61      531.97     40.61 o 
   4  13   6    14965.12    15090.36    200.62 o 
   5  13   6      770.23      830.64     48.57 o 
   6  13   6       98.02       72.98     49.18 o 
   7  13   6        4.83       77.67     57.45 o 
   8  13   6    17210.58    18105.09    390.22 o 
   9  13   6        8.76      -54.17     54.17 o 
  10  13   6     1084.13     1135.63    144.23 o 
  11  13   6        8.65      -34.64     73.39 o 
 -10  14   6       25.16      -29.74     63.98 o 
  -9  14   6     7296.07     7378.88    183.02 o 
  -8  14   6     1721.22     1626.74    100.34 o 
  -7  14   6      924.49      975.32     79.05 o 
  -6  14   6      411.49      411.46     79.60 o 
  -5  14   6    13796.83    13255.71    240.85 o 
  -4  14   6      223.35      150.08     50.70 o 
  -3  14   6      124.76      138.76     49.61 o 
  -2  14   6     5417.33     5273.97    127.43 o 
  -1  14   6    14621.79    14690.66    245.33 o 
   0  14   6       24.68       23.63     41.14 o 
   1  14   6      450.06      545.20     49.16 o 
   2  14   6     3927.37     3978.27     96.12 o 
   3  14   6    10739.22    10829.79    177.77 o 
   4  14   6     1009.67      917.32     57.69 o 
   5  14   6     5233.79     5408.81    116.28 o 
   6  14   6     2629.47     2492.41     95.24 o 
   7  14   6     6725.45     7373.67    207.98 o 
   8  14   6      217.55      308.46     68.14 o 
   9  14   6     4208.76     4199.04    519.37 o 
  10  14   6     1868.54     1952.41    170.38 o 
 -10  15   6     5648.50     5417.73    162.65 o 
  -9  15   6     3557.62     3696.68    158.06 o 
  -8  15   6      248.94       98.18     61.71 o 
  -7  15   6     4294.84     4147.28    129.19 o 
  -6  15   6     5046.60     4864.05    137.92 o 
  -5  15   6       50.43       86.16     52.11 o 
  -4  15   6      354.96      421.56     61.76 o 
  -3  15   6     3365.82     3322.21    107.70 o 
  -2  15   6     5414.40     5292.18    130.98 o 
  -1  15   6     3468.75     3430.42    156.83 o 
   0  15   6     6053.80     5990.94    137.37 o 
   1  15   6    15547.54    15414.55    253.87 o 
   2  15   6     1786.74     1848.73     74.15 o 
   3  15   6      552.33      565.63     75.90 o 
   4  15   6     9774.32     9712.96    225.86 o 
   5  15   6     7591.23     7574.42    166.37 o 
   6  15   6        3.42       27.07     42.86 o 
   7  15   6     2280.52     2121.69    150.63 o 
   8  15   6     3993.60     4368.92    184.05 o 
   9  15   6     1230.23     1189.49    197.28 o 
  -9  16   6      912.15      796.26     85.72 o 
  -8  16   6     7201.83     6942.20    178.31 o 
  -7  16   6     1878.02     1808.50    103.46 o 
  -6  16   6     1265.46     1189.01     86.19 o 
  -5  16   6     2573.09     2800.85    108.80 o 
  -4  16   6     2871.59     2729.54    103.80 o 
  -3  16   6      212.12      262.90     57.70 o 
  -2  16   6    11036.40    10507.14    203.45 o 
  -1  16   6     3874.79     3720.36    113.31 o 
   0  16   6     2419.98     2524.01     96.00 o 
   1  16   6      634.16      709.38     63.50 o 
   2  16   6    19035.32    19061.90    319.72 o 
   3  16   6     4462.82     4638.93    153.44 o 
   4  16   6     2146.32     2137.79     91.83 o 
   5  16   6      226.73      241.62     55.34 o 
   6  16   6     9342.36     9762.64    203.16 o 
   7  16   6      668.67      691.57    121.19 o 
   8  16   6       40.72      115.08    156.93 o 
  -8  17   6      292.61      174.16     68.73 o 
  -7  17   6     4955.38     4621.13    146.43 o 
  -6  17   6       12.96      -31.76     56.79 o 
  -5  17   6      477.59      437.76     69.64 o 
  -4  17   6        4.55       20.49     54.99 o 
  -3  17   6    11115.02    11174.36    220.46 o 
  -2  17   6      196.83      216.61     57.77 o 
  -1  17   6     1402.66     1445.22     84.98 o 
   0  17   6      170.54      150.46     53.15 o 
   1  17   6    19924.26    19733.88    373.41 o 
   2  17   6      239.72      364.32     68.13 o 
   3  17   6     3971.62     4064.73    123.05 o 
   4  17   6       18.27       32.23     53.90 o 
   5  17   6    10018.59    10353.95    211.11 o 
   6  17   6      181.11      146.91     66.68 o 
   7  17   6     2858.06     2883.05    261.55 o 
  -6  18   6      849.28      719.85     82.81 o 
  -5  18   6     2686.93     2391.27    116.07 o 
  -4  18   6     4894.20     4831.21    143.36 o 
  -3  18   6      210.73      197.06     61.78 o 
  -2  18   6     8650.18     8748.17    205.26 o 
  -1  18   6      935.40      949.13     90.25 o 
   0  18   6     4193.85     4076.95    146.41 o 
   1  18   6      234.19      165.40     65.08 o 
   2  18   6    14921.71    14649.17    385.85 o 
   3  18   6      448.17      474.79     87.72 o 
   4  18   6      989.68     1009.21     74.32 o 
   5  18   6      960.27      904.73     69.03 o 
   6  18   6    13207.37    13806.39    293.32 o 
  -4  19   6     2634.84     2505.61    131.81 o 
  -3  19   6     9405.99     9754.62    339.27 o 
  -2  19   6     3477.02     3777.70    148.45 o 
  -1  19   6      306.17      249.56     73.21 o 
   0  19   6     1603.78     1679.51    137.64 o 
   1  19   6     6507.73     6930.94    193.39 o 
   2  19   6       40.49      120.70     63.52 o 
   3  19   6      971.08      899.59     80.26 o 
   4  19   6     4030.77     3887.18    185.70 o 
 -15   0   7     6453.73     6464.07    346.74 o 
 -13   0   7     7199.75     7513.26    240.22 o 
 -11   0   7     4699.58     5013.15    179.16 o 
  -9   0   7      371.17      496.15     77.16 o 
  -7   0   7    29209.59    28918.48    484.85 o 
  -5   0   7     1880.92     2179.74     79.21 o 
  -3   0   7    26336.47    24355.34    403.77 o 
  -1   0   7      143.61      179.12     32.59 o 
   1   0   7    21725.61    20742.79    336.44 o 
   3   0   7     3594.82     3296.62    118.46 o 
   5   0   7    24569.69    24127.05    848.92 o 
   7   0   7    19266.30    18563.16    824.26 o 
   9   0   7     7249.34     7584.96    280.98 o 
  11   0   7    16907.72    15596.27    693.49 o 
  13   0   7      965.13      655.98    450.62 o 
 -14   1   7      131.51      179.02     75.06 o 
 -13   1   7     2943.26     2840.59    239.76 o 
 -12   1   7     8782.79     8933.26    183.54 o 
 -11   1   7       54.83      -17.79     44.73 o 
 -10   1   7     4553.58     4731.40    121.90 o 
  -9   1   7     2371.73     2358.53     75.67 o 
  -8   1   7     8499.24     8076.26    140.39 o 
  -7   1   7       14.29      -26.13     26.13 o 
  -6   1   7    16326.82    15963.21    205.99 o 
  -5   1   7     8228.82     8066.60    120.93 o 
  -4   1   7    14049.70    13224.09    172.80 o 
  -3   1   7       12.02       -2.79     21.55 o 
  -2   1   7    40900.00    39063.11    462.23 o 
  -1   1   7      654.53      878.69     42.70 o 
   0   1   7    11906.77    10973.92    141.27 o 
   1   1   7       50.70       27.72     17.29 o 
   2   1   7    18266.38    16726.83    193.84 o 
   3   1   7     9948.17     9787.90    172.96 o 
   4   1   7     2110.95     2049.07     67.38 o 
   5   1   7     2486.12     2448.79     75.31 o 
   6   1   7    15575.61    14797.56    249.41 o 
   7   1   7      415.15      306.24     43.14 o 
   8   1   7     4351.52     4274.05    112.98 o 
   9   1   7     1098.26     1001.23     66.96 o 
  10   1   7    16554.12    16003.48    552.90 o 
  11   1   7       28.13        3.51     48.53 o 
  12   1   7     3189.72     2983.44    214.24 o 
  13   1   7      925.81      776.36    199.55 o 
 -14   2   7     5919.12     6333.71    189.03 o 
 -13   2   7     3619.42     3595.85    143.16 o 
 -12   2   7      355.86      332.67     72.39 o 
 -11   2   7     8632.68     8809.35    177.73 o 
 -10   2   7     7057.83     7297.51    139.09 o 
  -9   2   7      675.80      636.28     51.53 o 
  -8   2   7     3394.01     3202.71     82.41 o 
  -7   2   7    15367.83    15187.44    217.57 o 
  -6   2   7     4922.20     4438.24     82.43 o 
  -5   2   7      923.49      914.57     41.20 o 
  -4   2   7     6501.48     6382.89    100.08 o 
  -3   2   7    36510.21    35532.45    400.44 o 
  -2   2   7     7488.04     6502.64     98.35 o 
  -1   2   7     1145.25     1208.11     38.82 o 
   0   2   7     4262.68     3852.51     65.99 o 
   1   2   7    29888.54    29460.72    388.57 o 
   2   2   7       25.19       20.41     15.26 o 
   3   2   7     3568.52     3514.81     55.65 o 
   4   2   7    20494.16    19734.68    308.49 o 
   5   2   7     2935.47     2753.29     82.84 o 
   6   2   7     1792.62     1718.27     68.09 o 
   7   2   7    13268.25    13049.47    301.15 o 
   8   2   7    13167.42    12825.40    232.70 o 
   9   2   7     2453.70     2368.21    100.74 o 
  10   2   7      261.84      291.87     70.76 o 
  11   2   7    10739.70    10599.66    286.77 o 
  12   2   7     1720.90     1648.52    113.43 o 
  13   2   7      846.08      761.30     86.63 o 
  14   2   7     2299.09     1793.08    412.97 o 
 -14   3   7        8.05       13.47     71.55 o 
 -13   3   7     6351.94     6301.90    186.12 o 
 -12   3   7     1152.86     1148.61     96.71 o 
 -11   3   7     3625.33     3697.66    132.43 o 
 -10   3   7       32.19       12.97     41.12 o 
  -9   3   7    22758.32    23205.05    314.74 o 
  -8   3   7     2897.44     2917.21     80.13 o 
  -7   3   7     1107.16     1081.34     55.23 o 
  -6   3   7     9054.00     8779.91    142.60 o 
  -5   3   7    11048.20    10582.46    159.65 o 
  -4   3   7     6149.61     5706.62     92.98 o 
  -3   3   7     4470.75     4497.06     78.16 o 
  -2   3   7     9270.23     9372.22    127.83 o 
  -1   3   7    30116.10    29125.86    328.38 o 
   0   3   7     9304.38     9367.90    124.08 o 
   1   3   7     8039.29     8197.34    110.00 o 
   2   3   7    12174.35    12325.40    159.62 o 
   3   3   7    16675.89    16009.20    187.75 o 
   4   3   7      240.99      274.62     22.57 o 
   5   3   7     9392.60     8723.71    164.69 o 
   6   3   7     4671.63     4669.24    113.52 o 
   7   3   7    18827.06    18695.85    308.51 o 
   8   3   7      351.29      317.33     49.92 o 
   9   3   7    12893.00    12323.88    253.79 o 
  10   3   7     4780.54     4807.57    141.22 o 
  11   3   7      798.12      826.08     78.44 o 
  12   3   7      416.94      254.82     68.60 o 
  13   3   7     8185.83     7861.73    209.90 o 
  14   3   7     2017.17     1279.38    382.22 o 
 -14   4   7     7710.25     8309.90    222.66 o 
 -13   4   7       43.08      -64.19     64.19 o 
 -12   4   7     2256.00     2369.66    124.22 o 
 -11   4   7      323.24      299.22     60.98 o 
 -10   4   7    21730.69    21192.99    343.36 o 
  -9   4   7      230.85      139.33     50.32 o 
  -8   4   7     5006.46     4950.45    106.50 o 
  -7   4   7      299.25      290.39     37.60 o 
  -6   4   7    25973.37    25286.87    326.48 o 
  -5   4   7       68.54       47.09     27.87 o 
  -4   4   7    21224.49    20711.28    248.91 o 
  -3   4   7     5371.10     5665.28     89.94 o 
  -2   4   7     7931.09     7674.71    109.43 o 
  -1   4   7     1358.01     1360.91     40.03 o 
   0   4   7    54898.43    54758.99    587.54 o 
   1   4   7     2022.33     2095.80     46.19 o 
   2   4   7     2708.82     2426.32     48.77 o 
   3   4   7      241.57      246.46     20.96 o 
   4   4   7    43315.76    42650.99    464.51 o 
   5   4   7       50.85       24.87     32.60 o 
   6   4   7      127.38      197.13     39.53 o 
   7   4   7      102.46       87.23     38.71 o 
   8   4   7    16559.11    15571.29    298.88 o 
   9   4   7       84.64       54.09     41.54 o 
  10   4   7     1268.77     1222.15     85.27 o 
  11   4   7      264.32      241.28     76.58 o 
  12   4   7     7079.25     6622.26    208.25 o 
  13   4   7      220.66      137.85     76.58 o 
  14   4   7     5291.13     2787.10    715.91 o 
 -14   5   7      135.12       25.06     76.14 o 
 -13   5   7     9638.77     9553.91    236.33 o 
 -12   5   7      939.82      856.64     78.98 o 
 -11   5   7     3296.70     3330.52    135.47 o 
 -10   5   7      388.81      282.42     58.70 o 
  -9   5   7    20001.74    19678.39    321.19 o 
  -8   5   7     2803.91     2689.36    125.55 o 
  -7   5   7     1824.86     1804.82     80.86 o 
  -6   5   7       80.43      110.41     36.93 o 
  -5   5   7    33494.14    31981.47    395.10 o 
  -4   5   7       34.39       26.43     20.71 o 
  -3   5   7      281.22      329.92     27.10 o 
  -2   5   7      908.93      889.40     36.18 o 
  -1   5   7    22569.42    21611.70    252.07 o 
   0   5   7       10.25        8.85     18.52 o 
   1   5   7    23915.39    24206.29    277.36 o 
   2   5   7     4429.01     4311.99     70.95 o 
   3   5   7    35351.55    35685.27    490.61 o 
   4   5   7      360.37      337.81     29.45 o 
   5   5   7    24202.59    22846.14    904.33 o 
   6   5   7      587.41      519.73     50.28 o 
   7   5   7    11264.39    11003.13    226.00 o 
   8   5   7      587.53      511.52     59.38 o 
   9   5   7     7606.50     7620.59    182.79 o 
  10   5   7     2518.26     2355.72    104.21 o 
  11   5   7     1371.57     1390.72     92.58 o 
  12   5   7     1178.21     1189.34     94.24 o 
  13   5   7     7716.26     8159.23    239.62 o 
 -14   6   7     4053.95     4003.50    162.09 o 
 -13   6   7     1566.15     1610.55    119.46 o 
 -12   6   7     1581.38     1462.12    111.86 o 
 -11   6   7     3813.64     3956.91    127.36 o 
 -10   6   7     9228.90     9065.24    194.50 o 
  -9   6   7     1471.07     1332.79    102.25 o 
  -8   6   7     3086.07     3029.17    209.47 o 
  -7   6   7    11529.36    11386.69    207.84 o 
  -6   6   7    15319.52    15154.78    251.03 o 
  -5   6   7      425.24      422.10     36.59 o 
  -4   6   7     5589.85     5530.10     99.11 o 
  -3   6   7     8387.56     8144.07    160.66 o 
  -2   6   7     4487.58     4149.34     90.62 o 
  -1   6   7     4429.27     4383.36     74.41 o 
   0   6   7    24280.14    23940.14    275.03 o 
   1   6   7    11181.65    10558.66    179.80 o 
   2   6   7     1032.86     1087.01     37.78 o 
   3   6   7     6482.48     6575.23    100.98 o 
   4   6   7    34091.19    33210.47    448.61 o 
   5   6   7     6190.10     5861.34    110.73 o 
   6   6   7       37.21       54.83     36.27 o 
   7   6   7     5435.99     5168.61    138.12 o 
   8   6   7     7320.60     7559.68    179.92 o 
   9   6   7      592.71      584.14     64.56 o 
  10   6   7      700.68      567.51     79.08 o 
  11   6   7     8225.56     8347.34    204.10 o 
  12   6   7     3001.08     2937.27    122.62 o 
  13   6   7      130.14      150.85     63.40 o 
 -14   7   7      154.96      185.19     91.62 o 
 -13   7   7     3004.80     3041.10    145.18 o 
 -12   7   7     7762.43     7587.43    183.69 o 
 -11   7   7     1426.45     1430.62    163.73 o 
 -10   7   7      812.59      755.84     71.96 o 
  -9   7   7     3608.69     3543.08    115.05 o 
  -8   7   7    10732.78    10319.53    201.63 o 
  -7   7   7     2776.96     2651.65    123.75 o 
  -6   7   7     6863.65     6621.93    142.34 o 
  -5   7   7     5750.60     5704.60    127.26 o 
  -4   7   7    13310.07    12876.52    214.06 o 
  -3   7   7      429.10      453.63     34.09 o 
  -2   7   7    16644.08    16391.00    216.57 o 
  -1   7   7     5425.47     5295.64     91.53 o 
   0   7   7     4949.46     4888.96    104.90 o 
   1   7   7     4769.32     4739.10     82.81 o 
   2   7   7    25250.34    24534.64    300.16 o 
   3   7   7     5764.49     5656.89     93.49 o 
   4   7   7     1449.32     1595.62     59.23 o 
   5   7   7     4103.21     4183.63     76.64 o 
   6   7   7    19947.77    19606.78    354.21 o 
   7   7   7     7345.85     7560.34    176.72 o 
   8   7   7     2071.00     2094.57    161.85 o 
   9   7   7      702.77      638.78     89.96 o 
  10   7   7     5912.07     5947.38    163.32 o 
  11   7   7      159.79      112.46     55.47 o 
  12   7   7     1748.76     1668.01    172.38 o 
  13   7   7     1452.08     1316.56    132.89 o 
 -13   8   7     2682.83     2568.93    124.58 o 
 -12   8   7      183.84       79.53     63.08 o 
 -11   8   7    12580.66    12059.03    243.20 o 
 -10   8   7     1907.48     1685.65     96.18 o 
  -9   8   7     1596.63     1516.40    112.39 o 
  -8   8   7        7.56      -45.17     45.17 o 
  -7   8   7    12129.88    12037.03    220.24 o 
  -6   8   7      485.50      420.59     53.30 o 
  -5   8   7      170.50      235.11     48.75 o 
  -4   8   7       99.27      132.43     39.59 o 
  -3   8   7    28946.27    28384.27    401.15 o 
  -2   8   7      301.85      278.99     28.05 o 
  -1   8   7     2275.89     2378.02     58.91 o 
   0   8   7     2138.19     2041.00     53.48 o 
   1   8   7    21920.95    21834.00    273.25 o 
   2   8   7      134.52      136.83     24.80 o 
   3   8   7     5041.94     5181.76     90.36 o 
   4   8   7      231.69      209.72     31.71 o 
   5   8   7     4613.16     4418.90     82.84 o 
   6   8   7     1306.49     1328.18    137.56 o 
   7   8   7    20147.09    19525.70    490.83 o 
   8   8   7      775.31      747.03    109.23 o 
   9   8   7     2494.67     2402.63    102.52 o 
  10   8   7       16.83       74.07     51.81 o 
  11   8   7    10854.00    11276.59    250.04 o 
  12   8   7       59.21       31.93     59.65 o 
  13   8   7      890.72      704.03    100.62 o 
 -13   9   7       98.64      159.80     73.58 o 
 -12   9   7     9800.25     9543.85    217.27 o 
 -11   9   7       25.49      -57.46     57.46 o 
 -10   9   7      555.71      541.90     70.59 o 
  -9   9   7      375.58      360.53     60.80 o 
  -8   9   7    11400.23    11475.04    220.07 o 
  -7   9   7      429.25      474.78     59.42 o 
  -6   9   7     8355.84     8851.62    176.65 o 
  -5   9   7     4188.51     4066.58    109.93 o 
  -4   9   7    10585.07    10324.67    186.32 o 
  -3   9   7       66.91       67.80     36.87 o 
  -2   9   7    18692.57    18951.91    285.48 o 
  -1   9   7     2030.35     2026.58     52.58 o 
   0   9   7     7448.14     7256.66    127.59 o 
   1   9   7       63.38       41.74     24.71 o 
   2   9   7    14605.63    14186.13    191.68 o 
   3   9   7      225.34      238.10     29.62 o 
   4   9   7       12.06       44.98     29.52 o 
   5   9   7     2917.60     2869.35     71.00 o 
   6   9   7    13071.16    13214.86    262.10 o 
   7   9   7      540.14      475.38     57.78 o 
   8   9   7     1717.49     1697.85     95.13 o 
   9   9   7      248.63      208.92     54.31 o 
  10   9   7    14922.47    14427.60    677.81 o 
  11   9   7        2.09      -44.17     52.96 o 
  12   9   7     2393.40     2126.21    140.91 o 
 -12  10   7      305.36      184.10     73.07 o 
 -11  10   7     4776.05     4272.42    139.79 o 
 -10  10   7      412.23      383.06     69.74 o 
  -9  10   7     1628.86     1612.99     94.16 o 
  -8  10   7     1329.88     1177.89     80.86 o 
  -7  10   7    13112.53    12663.44    233.53 o 
  -6  10   7     2746.44     2455.89    128.14 o 
  -5  10   7      223.19      260.47     50.85 o 
  -4  10   7     5531.35     5473.14    127.52 o 
  -3  10   7    16589.00    16245.26    259.29 o 
  -2  10   7     4725.68     4687.93    150.79 o 
  -1  10   7     1649.28     1655.88     58.89 o 
   0  10   7     8015.24     7912.25    118.45 o 
   1  10   7     8699.97     8670.23    126.90 o 
   2  10   7      166.14      161.55     29.10 o 
   3  10   7     5117.00     5084.66    130.89 o 
   4  10   7     2182.16     2100.26     66.77 o 
   5  10   7     4222.75     4351.76    106.94 o 
   6  10   7      255.88      321.93     52.21 o 
   7  10   7     9071.70     9144.99    393.91 o 
   8  10   7     2320.03     2101.77    108.40 o 
   9  10   7     2645.31     2742.86    106.95 o 
  10  10   7     1231.42     1321.34     86.73 o 
  11  10   7    12487.67    11963.81    326.13 o 
  12  10   7     2951.41     2987.67    189.97 o 
 -12  11   7     4381.33     4081.97    145.65 o 
 -11  11   7     1192.03     1054.05     93.90 o 
 -10  11   7     1845.71     1590.99    100.80 o 
  -9  11   7     8768.81     8087.56    228.88 o 
  -8  11   7     2973.94     2792.22    105.59 o 
  -7  11   7       77.83       93.78     51.52 o 
  -6  11   7     3675.71     3430.52    108.98 o 
  -5  11   7    11550.64    11736.58    214.42 o 
  -4  11   7     6468.02     6495.07    142.38 o 
  -3  11   7       13.89       -1.52     40.13 o 
  -2  11   7     6757.30     6801.80    140.80 o 
  -1  11   7    11767.62    11322.15    194.97 o 
   0  11   7     2488.60     2518.62     71.89 o 
   1  11   7     2473.66     2520.18     78.88 o 
   2  11   7     3023.49     3111.08     70.27 o 
   3  11   7     8306.15     8460.47    128.53 o 
   4  11   7      226.79      214.75     47.69 o 
   5  11   7     2936.66     3082.78     72.73 o 
   6  11   7     5513.65     5415.04    136.90 o 
   7  11   7     3033.71     2989.52    104.37 o 
   8  11   7     1127.39     1135.56     78.76 o 
   9  11   7     7255.49     7047.92    214.39 o 
  10  11   7     4894.04     5008.30    182.11 o 
  11  11   7     1537.26     1598.25    122.58 o 
 -11  12   7       64.88       53.38     66.27 o 
 -10  12   7     8107.44     7704.72    226.34 o 
  -9  12   7      112.25       40.64     57.03 o 
  -8  12   7     7554.06     7071.90    170.07 o 
  -7  12   7     3131.98     3102.43    111.28 o 
  -6  12   7     7506.70     7429.60    165.77 o 
  -5  12   7      243.48      210.96     51.09 o 
  -4  12   7    10606.04    10581.64    199.09 o 
  -3  12   7     2939.68     2932.36    118.65 o 
  -2  12   7     4869.71     4755.68    116.67 o 
  -1  12   7     2321.73     2218.09     79.67 o 
   0  12   7    18255.70    18586.29    262.21 o 
   1  12   7      675.24      743.66     52.82 o 
   2  12   7      474.14      458.77     45.34 o 
   3  12   7     1298.12     1238.96     53.84 o 
   4  12   7    15843.96    16076.38    237.27 o 
   5  12   7      676.51      760.69     46.96 o 
   6  12   7       59.46       63.36     47.83 o 
   7  12   7     2365.63     2562.73    116.71 o 
   8  12   7    12440.32    12200.95    297.03 o 
   9  12   7       29.40       13.19     61.42 o 
  10  12   7     2018.73     2077.22    127.32 o 
  11  12   7      965.15     1017.64    130.55 o 
 -11  13   7      997.81      839.18     91.73 o 
 -10  13   7      323.94      193.08     66.80 o 
  -9  13   7    11708.79    10912.74    230.07 o 
  -8  13   7       19.65       36.83     54.49 o 
  -7  13   7      812.30      716.70     73.73 o 
  -6  13   7      734.16      717.70     70.96 o 
  -5  13   7    21008.69    20105.08    325.98 o 
  -4  13   7        8.73       17.04     45.17 o 
  -3  13   7     2993.93     2650.84     94.75 o 
  -2  13   7      361.92      327.17     51.95 o 
  -1  13   7    14923.28    15216.75    251.11 o 
   0  13   7      103.10      101.04     41.98 o 
   1  13   7     2950.95     3173.38     85.55 o 
   2  13   7      372.70      350.29     43.87 o 
   3  13   7    16905.35    17145.71    249.36 o 
   4  13   7       93.20       48.34     34.02 o 
   5  13   7     8839.03     8923.10    140.21 o 
   6  13   7       78.68        7.01     59.42 o 
   7  13   7     5032.93     5196.24    173.77 o 
   8  13   7      762.35      777.73     89.02 o 
   9  13   7    10595.38    10916.31    281.35 o 
  10  13   7        0.49        9.93     71.12 o 
 -10  14   7     5074.62     4900.19    182.42 o 
  -9  14   7      821.91      822.19     86.71 o 
  -8  14   7     2180.23     2002.99    144.82 o 
  -7  14   7     3377.24     3223.57    118.82 o 
  -6  14   7     7661.50     7269.75    170.41 o 
  -5  14   7      946.01      881.73     72.79 o 
  -4  14   7    10292.22    10084.71    199.06 o 
  -3  14   7      383.05      387.52     57.98 o 
  -2  14   7     3776.22     3754.46    110.82 o 
  -1  14   7      195.47      215.25     48.73 o 
   0  14   7    10061.62    10048.57    187.58 o 
   1  14   7     1861.22     1874.02     81.94 o 
   2  14   7     1951.75     1923.20     72.64 o 
   3  14   7     3850.70     3877.36     98.62 o 
   4  14   7    16671.64    16823.64    248.83 o 
   5  14   7     3761.30     3900.88     98.08 o 
   6  14   7      118.49       24.62    106.86 o 
   7  14   7     1612.32     1602.00    111.04 o 
   8  14   7     9052.68     9315.20    250.99 o 
   9  14   7      852.31      782.11     84.69 o 
  -9  15   7     4861.96     4682.55    150.98 o 
  -8  15   7     6194.03     5951.01    262.00 o 
  -7  15   7       66.79       30.63     56.39 o 
  -6  15   7     3757.73     3468.90    121.89 o 
  -5  15   7     3736.46     3649.12    119.47 o 
  -4  15   7     1938.84     1758.03     94.70 o 
  -3  15   7       14.08       48.58     51.03 o 
  -2  15   7     7904.88     7415.85    163.39 o 
  -1  15   7    10941.90    10802.19    203.47 o 
   0  15   7      469.69      495.05     58.55 o 
   1  15   7     3466.58     3448.80    105.22 o 
   2  15   7    10922.54    10707.18    193.10 o 
   3  15   7     3727.31     4074.37    102.72 o 
   4  15   7      391.77      427.21     59.51 o 
   5  15   7     3166.96     3253.97    129.65 o 
   6  15   7     8303.58     8602.41    316.30 o 
   7  15   7     1779.67     1911.76    109.39 o 
   8  15   7      316.04      121.18     47.30 o 
   9  15   7     5493.20     5996.15    224.70 o 
  -8  16   7       46.90       15.70     64.49 o 
  -7  16   7     6810.48     6316.12    169.64 o 
  -6  16   7      651.96      651.12     76.02 o 
  -5  16   7       27.59       28.84     57.46 o 
  -4  16   7      543.96      546.95     69.37 o 
  -3  16   7    10272.69     9394.71    196.08 o 
  -2  16   7      573.79      493.72     64.89 o 
  -1  16   7     3345.76     3245.72    108.05 o 
   0  16   7     3566.18     3391.39    108.49 o 
   1  16   7     8733.55     8688.37    197.28 o 
   2  16   7      498.48      546.01     61.84 o 
   3  16   7     5330.46     5392.76    175.15 o 
   4  16   7     1108.38     1154.77     77.43 o 
   5  16   7     8106.28     8047.08    178.15 o 
   7  16   7     6867.75     7361.83    301.11 o 
  -7  17   7      529.55      468.98     78.17 o 
  -6  17   7     2346.58     1911.17    109.12 o 
  -5  17   7      141.02      145.98     62.83 o 
  -4  17   7     4183.84     4068.39    131.45 o 
  -3  17   7       11.13      -21.69     55.67 o 
  -2  17   7     9949.96     9924.20    204.02 o 
  -1  17   7       38.68       56.56     55.16 o 
   0  17   7     1790.35     1772.87     93.13 o 
   1  17   7       31.51       97.23     98.31 o 
   2  17   7    14189.05    13840.58    297.14 o 
   3  17   7       51.72      -46.90     71.28 o 
   4  17   7        4.79      -35.23     46.81 o 
   5  17   7      235.79      152.32    103.13 o 
   6  17   7    12602.29    14942.36   1226.31 o 
  -5  18   7      609.68      661.79     79.47 o 
  -4  18   7     1836.69     1712.57    103.37 o 
  -3  18   7     8756.45     9015.12    228.67 o 
  -2  18   7      659.68      626.29     72.72 o 
  -1  18   7     1182.02     1052.03     95.42 o 
   0  18   7      947.26     1006.77    134.43 o 
   1  18   7     8413.68     8106.80    209.25 o 
   2  18   7       71.58       93.62     57.78 o 
   3  18   7     5927.22     6330.03    179.24 o 
   4  18   7      960.89     1152.13     82.39 o 
   5  18   7     6543.58     7695.80    650.70 o 
  -3  19   7       51.23      -29.24     66.96 o 
  -2  19   7     1434.24     1388.32    110.08 o 
  -1  19   7     4371.64     4363.34    158.02 o 
   0  19   7      179.39       90.43     69.00 o 
   1  19   7      963.54     1009.32    119.66 o 
   2  19   7     9034.79     9575.73    296.62 o 
 -14   0   8     1314.63      802.59    170.38 o 
 -12   0   8     8726.42     9413.06    272.84 o 
 -10   0   8     2691.04     2837.35    200.27 o 
  -8   0   8    12294.23    12135.57    294.04 o 
  -6   0   8    21357.26    21638.10    379.60 o 
  -4   0   8     5718.03     5553.31    134.62 o 
  -2   0   8    48088.85    46902.35    732.60 o 
   0   0   8     4139.19     4061.55    102.51 o 
   2   0   8    37344.36    35744.87    554.50 o 
   4   0   8       15.70       41.35     42.57 o 
   6   0   8    31804.50    31159.89    668.61 o 
   8   0   8     5821.00     5777.51    195.34 o 
  10   0   8    10724.43    11041.82    742.06 o 
  12   0   8    11800.60    10408.20   1722.51 o 
 -14   1   8      976.70      786.76    111.11 o 
 -13   1   8     1750.44     1725.78    131.64 o 
 -12   1   8     1968.66     2012.66    119.67 o 
 -11   1   8    10327.55    10503.69    200.60 o 
 -10   1   8     2576.38     2512.69    118.86 o 
  -9   1   8       45.55       -1.78     41.66 o 
  -8   1   8     2563.87     2622.07     78.13 o 
  -7   1   8    24875.92    24576.69    301.13 o 
  -6   1   8      325.84      357.90     35.73 o 
  -5   1   8     6679.11     6597.25    108.61 o 
  -4   1   8     1294.60     1302.16     48.19 o 
  -3   1   8    39711.73    38476.57    433.72 o 
  -2   1   8      265.21      222.01     28.36 o 
  -1   1   8    11329.44    11457.76    151.89 o 
   0   1   8    18565.13    18138.89    231.92 o 
   1   1   8    39117.57    36806.22    406.26 o 
   2   1   8      389.97      363.16     23.69 o 
   3   1   8     7481.50     7360.51    147.12 o 
   4   1   8     3310.67     3254.55     89.23 o 
   5   1   8     7757.74     7172.68    148.09 o 
   6   1   8      265.56      283.78     42.28 o 
   7   1   8    11596.45    11534.18    214.14 o 
   8   1   8     2753.20     2603.19     91.77 o 
   9   1   8      545.69      562.12     60.19 o 
  10   1   8      251.54      199.51     53.73 o 
  11   1   8    18676.50    18567.88    365.63 o 
  12   1   8     1975.75     1969.59    113.32 o 
  13   1   8       46.33      -20.13     52.00 o 
 -14   2   8       83.51      105.75     74.74 o 
 -13   2   8     5334.66     5148.24    248.21 o 
 -12   2   8     8934.14     9238.53    227.37 o 
 -11   2   8      148.44       51.19     84.46 o 
 -10   2   8     2965.78     2915.19     98.62 o 
  -9   2   8    10152.97     9894.84    167.90 o 
  -8   2   8      388.86      395.89     45.74 o 
  -7   2   8      505.96      486.64     45.44 o 
  -6   2   8    13355.54    12963.26    177.82 o 
  -5   2   8    19368.84    18771.65    235.54 o 
  -4   2   8     4476.05     4665.85     93.17 o 
  -3   2   8     2286.20     2403.79     65.17 o 
  -2   2   8    24685.56    24036.37    283.19 o 
  -1   2   8     3516.17     3250.54     65.28 o 
   0   2   8     2083.62     1862.80     54.14 o 
   1   2   8     6402.67     6050.40     91.17 o 
   2   2   8    21277.43    20392.26    237.65 o 
   3   2   8     8255.08     8083.53    106.59 o 
   4   2   8      186.21      217.79     36.41 o 
   5   2   8    15425.59    14669.44    250.07 o 
   6   2   8     8148.54     8157.91    165.12 o 
   7   2   8     1861.71     1779.00     77.40 o 
   8   2   8     1992.38     1962.87     98.88 o 
   9   2   8     9749.05     9227.21    192.41 o 
  10   2   8     5428.47     5024.40    280.23 o 
  11   2   8      133.71      111.54     54.59 o 
  12   2   8     2867.13     2756.38    123.13 o 
  13   2   8     7420.87     6556.31    998.38 o 
 -14   3   8     6611.98     6913.33    204.52 o 
 -13   3   8     1645.65     1745.84    150.46 o 
 -12   3   8     1670.07     1622.60    111.84 o 
 -11   3   8      880.02      878.28     87.33 o 
 -10   3   8    13247.62    13379.41    245.04 o 
  -9   3   8       27.75      -37.53     40.98 o 
  -8   3   8    10472.82    10766.60    175.37 o 
  -7   3   8     2593.37     2623.13     90.29 o 
  -6   3   8    11330.33    10503.90    175.17 o 
  -5   3   8      902.90      996.67     45.45 o 
  -4   3   8    12798.67    12719.75    171.10 o 
  -3   3   8    13287.59    13185.45    173.85 o 
  -2   3   8     2506.65     2243.55     55.14 o 
  -1   3   8      325.05      307.89     28.51 o 
   0   3   8    22525.11    22234.28    260.73 o 
   1   3   8     4044.41     3912.22     68.52 o 
   2   3   8       89.46      100.43     19.89 o 
   3   3   8     1536.35     1540.32     49.93 o 
   4   3   8    30573.80    28848.11    434.83 o 
   5   3   8      719.52      685.42     58.89 o 
   6   3   8      421.71      420.45     47.58 o 
   7   3   8     3643.54     3495.57    103.70 o 
   8   3   8    26048.75    24559.93    396.91 o 
   9   3   8       11.37      -19.69     43.94 o 
  10   3   8     5182.75     5144.72    152.00 o 
  11   3   8     1564.94     1394.26     96.17 o 
  12   3   8     3902.77     3998.01    141.75 o 
  13   3   8       55.19       53.53     56.10 o 
 -14   4   8      126.13       77.88     80.13 o 
 -13   4   8     8416.00     8731.23    227.60 o 
 -12   4   8      239.16      216.15     75.93 o 
 -11   4   8     1907.70     2027.66    118.83 o 
 -10   4   8      514.86      472.51     64.39 o 
  -9   4   8    23244.17    22672.74    408.82 o 
  -8   4   8     1754.18     1615.32     82.64 o 
  -7   4   8      160.70      198.47     39.15 o 
  -6   4   8      344.09      412.68     47.51 o 
  -5   4   8    23259.19    22742.65    298.94 o 
  -4   4   8     1076.27     1057.23     46.90 o 
  -3   4   8     1378.80     1532.61     48.00 o 
  -2   4   8     3434.90     3391.99     67.38 o 
  -1   4   8    19835.24    19276.99    231.94 o 
   0   4   8     2658.44     2614.14     56.46 o 
   1   4   8    13280.93    13015.40    164.47 o 
   2   4   8      538.09      647.68     32.33 o 
   3   4   8     4286.70     3899.42     66.08 o 
   4   4   8       97.19       14.52     33.55 o 
   5   4   8    19558.08    19097.30    311.41 o 
   6   4   8      132.78       74.78     39.71 o 
   7   4   8     7884.59     7367.67    243.34 o 
   8   4   8      135.62      162.23     65.36 o 
   9   4   8    14709.41    14535.01    293.25 o 
  10   4   8        5.48      -22.28     43.93 o 
  11   4   8      194.09      129.13     51.12 o 
  12   4   8       18.29      -22.74     52.30 o 
  13   4   8     8270.31     8328.34    222.80 o 
 -14   5   8     7818.10     8080.48    328.14 o 
 -13   5   8       41.37      -28.97     91.10 o 
 -12   5   8     3603.47     3776.05    147.81 o 
 -11   5   8     1086.00     1212.56     85.37 o 
 -10   5   8    10421.10    10297.69    210.23 o 
  -9   5   8      315.36      313.06     60.42 o 
  -8   5   8     4433.56     4385.60    123.84 o 
  -7   5   8     3188.73     3111.92    101.09 o 
  -6   5   8    12993.70    12954.55    193.64 o 
  -5   5   8      382.72      442.80     40.32 o 
  -4   5   8    13680.57    13251.16    190.72 o 
  -3   5   8     1134.33     1121.52     43.23 o 
  -2   5   8     2042.01     1938.68     79.62 o 
  -1   5   8       17.82       21.64     21.34 o 
   0   5   8    18577.55    18320.80    220.66 o 
   1   5   8     1224.69     1097.14     39.28 o 
   2   5   8      416.97      476.23     29.48 o 
   3   5   8     1767.43     1811.98     45.55 o 
   4   5   8    37808.27    37620.37    556.22 o 
   5   5   8      563.18      461.95     50.63 o 
   6   5   8     4558.11     4242.32    152.73 o 
   7   5   8     2091.24     2083.60     91.27 o 
   8   5   8    13169.03    12479.50    414.69 o 
   9   5   8     1513.74     1470.90     92.49 o 
  10   5   8     1265.58     1163.88     86.64 o 
  11   5   8     1190.51     1144.29     90.03 o 
  12   5   8     5443.96     5391.89    165.63 o 
  13   5   8       26.96        4.86     59.85 o 
 -13   6   8     5303.93     5058.81    178.87 o 
 -12   6   8     1855.71     1704.59    104.42 o 
 -11   6   8      100.44       64.61     62.34 o 
 -10   6   8      794.21      796.13     76.23 o 
  -9   6   8    17249.39    16782.95    291.63 o 
  -8   6   8     7397.50     7072.05    185.18 o 
  -7   6   8     2161.54     2064.62     89.05 o 
  -6   6   8     4181.60     4042.47    111.56 o 
  -5   6   8    15359.25    14635.86    243.50 o 
  -4   6   8      275.69      218.44     32.71 o 
  -3   6   8     1317.29     1390.23     54.03 o 
  -2   6   8     7076.38     7059.72    148.72 o 
  -1   6   8    14945.89    14447.59    220.79 o 
   0   6   8      730.95      749.86     37.29 o 
   1   6   8    16484.35    16421.05    202.38 o 
   2   6   8     5585.86     5612.70     89.23 o 
   3   6   8    13603.71    13244.85    230.37 o 
   4   6   8      223.27      229.74     31.04 o 
   5   6   8    11846.74    11736.23    238.13 o 
   6   6   8     9421.68     9214.81    203.61 o 
   7   6   8      708.44      664.44     67.43 o 
   8   6   8      887.51      940.44     82.51 o 
   9   6   8    11008.90    11350.73    245.97 o 
  10   6   8     3944.17     3802.22    132.25 o 
  11   6   8      613.73      489.73     69.68 o 
  12   6   8      906.09      832.51    123.18 o 
  13   6   8     5236.82     5247.89    171.01 o 
 -13   7   8     1013.34      933.30    101.50 o 
 -12   7   8     1175.67      922.75     88.33 o 
 -11   7   8     8519.84     8704.60    199.13 o 
 -10   7   8     4628.15     4675.20    138.63 o 
  -9   7   8        7.38      -14.19     62.99 o 
  -8   7   8     3251.20     3117.07    108.74 o 
  -7   7   8    12985.80    12844.93    232.72 o 
  -6   7   8     7741.42     7702.68    178.52 o 
  -5   7   8       81.58       91.99     42.11 o 
  -4   7   8     1633.47     1683.84     73.36 o 
  -3   7   8    24217.55    23712.30    303.33 o 
  -2   7   8       38.62       85.22     24.06 o 
  -1   7   8     9276.20     9452.08    141.83 o 
   0   7   8     6181.30     6437.08    106.89 o 
   1   7   8     5023.53     4792.40     87.57 o 
   2   7   8     1472.60     1469.50     52.49 o 
   3   7   8     9078.75     9298.47    136.42 o 
   4   7   8    12107.05    12505.80    200.00 o 
   5   7   8     5743.74     5731.90    148.01 o 
   6   7   8     1082.76     1008.87     86.65 o 
   7   7   8    10904.35    10584.21    229.42 o 
   8   7   8     5971.25     5752.76    156.36 o 
   9   7   8      158.74      135.01     50.26 o 
  10   7   8     1739.59     1643.66     99.70 o 
  11   7   8     6432.61     6327.94    213.86 o 
  12   7   8     1518.09     1321.74    120.37 o 
 -13   8   8     1015.10     1024.92     95.80 o 
 -12   8   8     7587.04     7518.40    189.72 o 
 -11   8   8        8.24      -28.54     60.89 o 
 -10   8   8     4424.82     4045.84    131.51 o 
  -9   8   8     2389.58     2421.04    117.14 o 
  -8   8   8     7122.13     7170.68    165.36 o 
  -7   8   8        1.59      -45.31     45.31 o 
  -6   8   8    14311.88    14120.48    264.48 o 
  -5   8   8     1098.55     1162.73     70.49 o 
  -4   8   8     6848.34     6539.72    139.62 o 
  -3   8   8      243.26      266.27     43.54 o 
  -2   8   8    26740.79    27034.01    338.74 o 
  -1   8   8      171.91      219.22     36.65 o 
   0   8   8     2712.50     2656.99     75.81 o 
   1   8   8      642.00      660.87     39.96 o 
   2   8   8    48314.93    48068.71    561.99 o 
   3   8   8       42.61       88.69     26.22 o 
   4   8   8      297.94      339.71     43.22 o 
   5   8   8     4639.82     4530.99    129.09 o 
   6   8   8    16282.79    16129.86    310.65 o 
   7   8   8     1788.69     1614.63     90.80 o 
   8   8   8     3087.61     3030.73    182.41 o 
   9   8   8      886.30      781.00    125.96 o 
  10   8   8     8947.44     8563.59    209.61 o 
  11   8   8        1.57      -48.96     48.96 o 
  12   8   8     3465.36     3692.43    170.66 o 
 -12   9   8        3.02      -48.02     64.75 o 
 -11   9   8     8609.50     8416.31    244.20 o 
 -10   9   8       43.53       21.66     60.51 o 
  -9   9   8      171.17      191.58     60.09 o 
  -8   9   8       56.83       15.87     51.79 o 
  -7   9   8    20875.09    20511.04    332.47 o 
  -6   9   8     1092.26     1049.66     73.21 o 
  -5   9   8     3276.55     3657.24    107.37 o 
  -4   9   8     1434.68     1335.82     72.87 o 
  -3   9   8    24831.63    24288.71    360.17 o 
  -2   9   8      611.01      678.95     53.02 o 
  -1   9   8     1457.77     1455.39     77.45 o 
   0   9   8      142.01      142.61     29.54 o 
   1   9   8    18836.26    18417.70    241.90 o 
   2   9   8      962.16      945.44     69.20 o 
   3   9   8    19983.20    20357.38    263.17 o 
   4   9   8      764.30      694.51     56.10 o 
   5   9   8     3790.81     3930.28    128.47 o 
   6   9   8      150.31      162.74     47.71 o 
   7   9   8    14374.23    14432.89    289.19 o 
   8   9   8       39.91       99.07     49.96 o 
   9   9   8     1342.92     1281.52    124.26 o 
  10   9   8      245.87      208.15     57.94 o 
  11   9   8    12853.63    12851.20    380.63 o 
  12   9   8      329.08      369.70     89.69 o 
 -12  10   8     8042.35     7709.82    197.83 o 
 -11  10   8      219.67      240.55     72.91 o 
 -10  10   8     3618.95     3408.20    127.15 o 
  -9  10   8     4476.06     4347.34    136.40 o 
  -8  10   8     3611.12     3634.86    201.06 o 
  -7  10   8      380.27      276.39     58.02 o 
  -6  10   8     9710.91     9321.55    215.08 o 
  -5  10   8     3678.76     3707.84    110.63 o 
  -4  10   8     4392.04     4802.43    122.47 o 
  -3  10   8     1826.87     1698.24     80.05 o 
  -2  10   8    20448.13    20427.47    311.51 o 
  -1  10   8    15640.59    15382.77    246.16 o 
   0  10   8      664.48      692.07     48.81 o 
   1  10   8     3581.74     3502.99     76.36 o 
   2  10   8    11377.79    11554.55    168.88 o 
   3  10   8     3094.33     3031.34     95.02 o 
   4  10   8      280.56      290.10     44.58 o 
   5  10   8     1422.30     1310.38    113.35 o 
   6  10   8    19866.70    19772.40    386.23 o 
   7  10   8      438.84      369.83     59.76 o 
   8  10   8     2129.41     1997.77    170.71 o 
   9  10   8     3487.94     3165.17    129.22 o 
  10  10   8     7306.78     7415.88    352.49 o 
  11  10   8       27.27       91.53     76.80 o 
 -11  11   8     2556.99     2199.98    120.23 o 
 -10  11   8     5018.89     4822.03    149.59 o 
  -9  11   8        7.24      -38.84     56.94 o 
  -8  11   8     4767.98     4584.69    175.38 o 
  -7  11   8     4415.74     4155.42    126.25 o 
  -6  11   8      353.49      346.66     59.23 o 
  -5  11   8      299.05      300.93     66.23 o 
  -4  11   8     7754.15     7883.50    165.41 o 
  -3  11   8     8464.62     8461.58    180.13 o 
  -2  11   8     6581.13     6225.26    136.16 o 
  -1  11   8     4620.59     4707.61    151.75 o 
   0  11   8    22120.91    21810.03    314.27 o 
   1  11   8    10152.67    10324.51    168.91 o 
   2  11   8       15.68        7.84     30.13 o 
   3  11   8      649.35      715.65     44.74 o 
   4  11   8    11369.56    11334.08    232.77 o 
   5  11   8     2007.76     2063.80    130.29 o 
   6  11   8      755.37      802.01     70.02 o 
   7  11   8     5327.42     5129.31    140.74 o 
   8  11   8     8052.93     8033.18    191.35 o 
   9  11   8       88.55       64.03     55.24 o 
  10  11   8     2989.27     2882.68    142.44 o 
  11  11   8     5294.90     5620.48    218.92 o 
 -11  12   8      531.36      442.65     89.31 o 
 -10  12   8       15.09       35.43     64.17 o 
  -9  12   8     7713.18     7425.15    183.82 o 
  -8  12   8      633.65      559.82     73.23 o 
  -7  12   8       73.23        9.17     64.07 o 
  -6  12   8     1006.57     1099.31     78.81 o 
  -5  12   8    19031.51    18413.58    305.96 o 
  -4  12   8      202.93      202.89     51.97 o 
  -3  12   8     3288.41     3213.64    124.04 o 
  -2  12   8     1553.99     1630.26     80.80 o 
  -1  12   8    12580.05    12273.92    214.22 o 
   0  12   8       98.20      168.62     44.40 o 
   1  12   8     4354.60     4422.94    101.71 o 
   2  12   8     2078.65     2174.39     73.71 o 
   3  12   8    11248.94    11065.33    199.41 o 
   4  12   8       36.94       88.57     38.50 o 
   5  12   8     9946.17    10155.67    206.40 o 
   6  12   8      157.18      196.38     57.60 o 
   7  12   8     1391.21     1396.58     95.57 o 
   8  12   8      629.47      675.09     68.02 o 
   9  12   8    10236.48    10538.86    379.98 o 
  10  12   8      731.09      751.79    106.39 o 
 -10  13   8     5665.58     5500.51    166.65 o 
  -9  13   8       12.96      -63.85     63.85 o 
  -8  13   8     3066.07     2794.83    118.96 o 
  -7  13   8        3.99      -25.93     53.03 o 
  -6  13   8     5241.18     5223.63    188.54 o 
  -5  13   8      283.39      364.49     61.89 o 
  -4  13   8    13649.67    13757.96    246.71 o 
  -3  13   8      105.16      142.33     51.36 o 
  -2  13   8      316.38      459.26     56.77 o 
  -1  13   8       21.89       12.11     44.88 o 
   0  13   8    18971.41    19143.76    299.93 o 
   1  13   8        0.81      -30.03     40.41 o 
   2  13   8      905.17      969.55     61.08 o 
   3  13   8      455.89      489.93     50.88 o 
   4  13   8    14507.61    14460.59    257.83 o 
   5  13   8       29.61      -22.00     58.80 o 
   6  13   8      413.93      345.49     57.29 o 
   7  13   8      121.07       -5.31     97.67 o 
   8  13   8     9020.28     9413.80    256.13 o 
   9  13   8      229.38      161.01     60.21 o 
  10  13   8     3393.24     3585.98    173.86 o 
  -9  14   8     6444.24     6440.37    241.18 o 
  -8  14   8     1117.28     1073.41     91.19 o 
  -7  14   8       54.42       57.92     59.53 o 
  -6  14   8      759.26      694.54     73.60 o 
  -5  14   8    12157.75    12011.54    232.12 o 
  -4  14   8     1171.06     1209.43     82.19 o 
  -3  14   8     1878.92     1839.75     92.28 o 
  -2  14   8     1068.36     1006.45     73.97 o 
  -1  14   8    10087.31    10152.05    195.57 o 
   0  14   8       75.41       17.05     45.21 o 
   1  14   8     4192.17     4410.07    115.66 o 
   2  14   8     4275.66     4316.66    105.15 o 
   3  14   8     5332.39     5562.32    136.85 o 
   4  14   8       45.39       41.00     41.94 o 
   5  14   8     7485.35     7727.57    213.00 o 
   6  14   8     3672.75     3957.71    523.85 o 
   7  14   8     2457.30     2826.54    129.59 o 
   8  14   8       51.75       60.85     92.20 o 
   9  14   8     7718.81     8155.97    247.99 o 
  -8  15   8     2795.70     2637.54    125.40 o 
  -7  15   8     8432.32     8022.21    192.86 o 
  -6  15   8     1792.16     1623.34    115.35 o 
  -5  15   8      229.11      204.22     62.80 o 
  -4  15   8     7032.71     6978.09    176.68 o 
  -3  15   8     3643.18     3433.49    115.64 o 
  -2  15   8      970.39     1042.21     76.66 o 
  -1  15   8     1463.77     1636.71     87.60 o 
   0  15   8     7537.83     7772.12    193.37 o 
   1  15   8     3529.58     3585.73    108.08 o 
   2  15   8        2.87       24.10     46.10 o 
   3  15   8     2691.64     2593.97     86.99 o 
   4  15   8     7622.79     8164.51    178.24 o 
   5  15   8     2707.56     3159.63    260.80 o 
   6  15   8      232.79      201.77    131.52 o 
   7  15   8     3592.32     3294.71    205.79 o 
   8  15   8     4921.60     5034.01    173.15 o 
  -7  16   8      490.26      539.17     80.71 o 
  -6  16   8     5786.65     5335.59    284.54 o 
  -5  16   8      868.55      806.09    125.53 o 
  -4  16   8     4009.40     4215.33    132.40 o 
  -3  16   8       60.38       96.93     58.25 o 
  -2  16   8     6174.11     5979.88    151.24 o 
  -1  16   8     2911.68     2767.95    103.97 o 
   0  16   8       28.22       48.95     51.52 o 
   1  16   8     1626.12     1568.59     91.90 o 
   2  16   8     8392.63     8463.25    175.56 o 
   3  16   8      621.55      882.96    113.00 o 
   4  16   8      157.41      185.61     64.03 o 
   5  16   8     1094.62     1328.83    354.96 o 
   6  16   8    14356.37    15672.20    690.50 o 
   7  16   8      356.54      190.23    116.58 o 
  -6  17   8      226.21      304.18     72.28 o 
  -5  17   8       12.99       -2.04     61.97 o 
  -4  17   8      137.49      227.87     65.87 o 
  -3  17   8    12442.57    12011.47    237.24 o 
  -2  17   8       53.81      109.80     58.98 o 
  -1  17   8     2756.88     2751.09    107.78 o 
   0  17   8       30.70       25.20     54.55 o 
   1  17   8     6220.63     6659.74    158.04 o 
   2  17   8      235.48      325.93     69.53 o 
   3  17   8     7760.15     7894.88    254.81 o 
   4  17   8      361.54      232.47     74.89 o 
   5  17   8     4824.75     4531.58    288.45 o 
  -4  18   8     1217.86     1097.67     92.18 o 
  -3  18   8       17.88       54.51     63.42 o 
  -2  18   8     7254.37     7228.76    176.52 o 
  -1  18   8      697.17      631.46     75.03 o 
   0  18   8      520.49      479.44     79.76 o 
   1  18   8      406.58      393.85     75.47 o 
   2  18   8    13863.34    14992.87    312.62 o 
   3  18   8       55.01      119.17     60.08 o 
 -13   0   9      419.49      312.37    141.99 o 
 -11   0   9     5487.15     5488.36    198.54 o 
  -9   0   9      969.66      864.87     97.03 o 
  -7   0   9    24533.72    25441.97    443.83 o 
  -5   0   9    10088.26     9865.07    208.32 o 
  -3   0   9    25651.87    26405.15    443.76 o 
  -1   0   9    19006.65    18149.69    317.64 o 
   1   0   9    25889.43    24681.73    403.77 o 
   3   0   9    17908.39    18409.61    422.99 o 
   5   0   9     4820.67     4417.87    183.83 o 
   7   0   9    17619.19    17224.52    496.95 o 
   9   0   9       11.55       25.57     67.87 o 
  11   0   9    12251.52    12179.79    352.29 o 
  13   0   9      226.20       43.89     82.20 o 
 -14   1   9     2002.49     1839.56    156.37 o 
 -13   1   9     1005.84      947.96     99.11 o 
 -12   1   9     8140.04     8470.62    267.22 o 
 -11   1   9      136.13      109.03     55.40 o 
 -10   1   9     2763.43     2792.24    180.35 o 
  -9   1   9      118.89       27.98     45.08 o 
  -8   1   9     7046.78     7139.11    150.52 o 
  -7   1   9       78.76       49.18     36.58 o 
  -6   1   9    11118.10    11102.70    162.08 o 
  -5   1   9     3256.56     3323.88     75.13 o 
  -4   1   9      360.44      448.85     37.54 o 
  -3   1   9      401.81      377.72     37.78 o 
  -2   1   9    40769.72    39829.96    449.72 o 
  -1   1   9     3270.79     3239.48     68.94 o 
   0   1   9      682.22      801.94     38.86 o 
   1   1   9     1518.06     1438.61     43.82 o 
   2   1   9    31016.92    30420.31    341.59 o 
   3   1   9      396.88      366.70     43.95 o 
   4   1   9      120.05      215.50     42.71 o 
   5   1   9     2799.01     2785.44     88.08 o 
   6   1   9    11727.52    11442.10    229.96 o 
   7   1   9      591.79      594.41     57.28 o 
   8   1   9     6335.45     6105.37    148.02 o 
   9   1   9     1385.77     1359.37     81.04 o 
  10   1   9     8577.54     8581.77    192.08 o 
  11   1   9      837.27      829.51     79.27 o 
  12   1   9     6195.50     6748.87    243.97 o 
  13   1   9     1352.84     1173.58    145.06 o 
 -14   2   9     1555.98     1747.17    200.27 o 
 -13   2   9     1238.99     1314.76    148.55 o 
 -12   2   9     1688.15     1712.29    116.41 o 
 -11   2   9    11547.91    11648.17    258.02 o 
 -10   2   9     2480.54     2529.20    109.37 o 
  -9   2   9      143.87      107.63     49.69 o 
  -8   2   9     6488.56     6556.85    129.68 o 
  -7   2   9     3550.52     3479.29     89.91 o 
  -6   2   9     4675.59     4913.39    104.94 o 
  -5   2   9     1112.10     1159.06     57.68 o 
  -4   2   9    17119.01    17004.76    219.59 o 
  -3   2   9    14741.63    14305.11    189.90 o 
  -2   2   9     3584.43     3593.41     74.53 o 
  -1   2   9    19787.24    19748.79    241.77 o 
   0   2   9     7085.04     7091.13    152.96 o 
   1   2   9    17250.75    16619.67    203.91 o 
   2   2   9     2170.59     2239.38     50.00 o 
   3   2   9    14208.47    13229.05    230.76 o 
   4   2   9    13465.94    13183.10    233.41 o 
   5   2   9     4373.07     4138.92    111.29 o 
   6   2   9     2721.54     2752.92     92.61 o 
   7   2   9     6834.79     6479.38    149.64 o 
   8   2   9     5638.92     5692.30    141.72 o 
   9   2   9      186.13      209.24     54.27 o 
  10   2   9     1469.56     1397.07     88.06 o 
  11   2   9     9878.80     9667.02    297.17 o 
  12   2   9     2435.82     2294.51    120.66 o 
  13   2   9      465.29      303.65     69.18 o 
 -13   3   9     5062.81     4973.40    171.11 o 
 -12   3   9     4882.83     5031.09    226.44 o 
 -11   3   9       92.27       13.93     64.38 o 
 -10   3   9     3284.19     3320.93    141.98 o 
  -9   3   9    16837.51    16361.34    282.31 o 
  -8   3   9      813.15      714.47     57.00 o 
  -7   3   9       98.55       72.79     39.02 o 
  -6   3   9     8149.86     7725.82    138.15 o 
  -5   3   9    25427.38    25659.42    334.32 o 
  -4   3   9      411.25      389.52     37.01 o 
  -3   3   9     6765.43     6729.40    109.71 o 
  -2   3   9     9297.09     9187.76    134.18 o 
  -1   3   9    14489.05    14168.12    184.29 o 
   0   3   9      240.40      285.98     29.72 o 
   1   3   9    13127.45    12730.38    174.20 o 
   2   3   9    13230.88    12589.09    161.41 o 
   3   3   9     8842.69     8692.50    170.42 o 
   4   3   9       29.72       61.43     37.19 o 
   5   3   9    24904.37    24541.18    387.45 o 
   6   3   9     3989.06     3784.30    109.60 o 
   7   3   9     1911.37     2000.63     84.56 o 
   8   3   9     1094.63     1285.09     80.30 o 
   9   3   9    10384.55     9797.01    284.33 o 
  10   3   9      708.26      622.10     68.92 o 
  11   3   9        4.86        1.32     49.63 o 
  12   3   9     5134.87     5298.23    171.30 o 
  13   3   9     6185.24     6257.50    220.25 o 
 -13   4   9      364.12      372.42     85.09 o 
 -12   4   9     5044.42     4819.10    213.35 o 
 -11   4   9      245.77      159.40    109.79 o 
 -10   4   9     8014.67     8112.16    183.30 o 
  -9   4   9      152.97      127.86     57.22 o 
  -8   4   9    27084.74    27334.28    418.04 o 
  -7   4   9      443.69      468.82     48.06 o 
  -6   4   9     7987.93     7934.85    141.05 o 
  -5   4   9     3387.93     3360.90     84.38 o 
  -4   4   9    17546.13    16831.26    234.47 o 
  -3   4   9        9.49       46.76     26.65 o 
  -2   4   9     1995.56     1927.39     54.68 o 
  -1   4   9      650.56      682.29     38.89 o 
   0   4   9    33337.86    32555.14    370.34 o 
   1   4   9     1510.15     1468.86     45.65 o 
   2   4   9     3148.12     3085.39     61.94 o 
   3   4   9       25.36      -23.97     32.86 o 
   4   4   9    25750.43    25862.29    402.42 o 
   5   4   9     1465.86     1612.72     77.48 o 
   6   4   9     1958.80     1961.90     94.27 o 
   7   4   9      563.25      555.20     60.01 o 
   8   4   9    20982.60    19983.52    700.61 o 
   9   4   9      283.82      282.22     61.91 o 
  10   4   9    10380.35     9848.20    236.99 o 
  11   4   9       42.96      -22.68     49.31 o 
  12   4   9     4876.89     4781.34    222.68 o 
  13   4   9        7.87      -56.17     56.17 o 
 -13   5   9     9063.07     8862.58    359.25 o 
 -12   5   9      767.35      803.82    103.63 o 
 -11   5   9       12.05       40.47     66.10 o 
 -10   5   9     1683.89     1599.16    107.22 o 
  -9   5   9    23186.94    23261.79    373.60 o 
  -8   5   9     1229.18     1131.61     78.89 o 
  -7   5   9     3860.76     3556.43    110.41 o 
  -6   5   9      808.48      788.54     65.71 o 
  -5   5   9    27864.94    28014.49    361.24 o 
  -4   5   9      760.80      733.41     48.15 o 
  -3   5   9     1413.01     1522.57     52.51 o 
  -2   5   9      955.01     1089.55     47.17 o 
  -1   5   9    17832.28    17165.67    215.46 o 
   0   5   9      294.70      292.71     30.68 o 
   1   5   9    27760.73    27441.83    317.43 o 
   2   5   9     2504.62     2527.29     79.09 o 
   3   5   9     4021.35     4155.21    125.77 o 
   4   5   9      460.23      497.45     51.94 o 
   5   5   9    23155.38    22776.32    474.38 o 
   6   5   9      161.63      167.77     48.62 o 
   7   5   9     4073.51     3706.90    180.64 o 
   8   5   9      524.38      526.59     63.06 o 
   9   5   9    19494.85    19296.14    370.98 o 
  10   5   9     1371.21     1257.94    135.04 o 
  11   5   9       48.05       66.78     50.79 o 
  12   5   9      363.63      227.74     67.36 o 
 -13   6   9      472.85      370.10     84.56 o 
 -12   6   9     4537.47     4543.54    168.01 o 
 -11   6   9     5076.01     4887.92    144.96 o 
 -10   6   9     5503.36     5747.53    155.39 o 
  -9   6   9       70.80      -22.15     54.43 o 
  -8   6   9     7464.37     7236.93    168.59 o 
  -7   6   9     9711.89     9319.84    191.05 o 
  -6   6   9     6839.19     7124.28    157.76 o 
  -5   6   9     1649.99     1768.92    109.59 o 
  -4   6   9    29001.21    28086.37    358.64 o 
  -3   6   9     6776.44     6493.98    172.03 o 
  -2   6   9       72.30       94.75     27.94 o 
  -1   6   9     5506.58     5401.05    122.76 o 
   0   6   9     7116.53     7200.28    111.07 o 
   1   6   9     3253.54     3145.65     66.36 o 
   2   6   9      312.81      318.38     30.69 o 
   3   6   9     4840.90     4984.84    135.77 o 
   4   6   9    18222.42    17408.45    393.70 o 
   5   6   9     1925.13     1851.25    138.71 o 
   6   6   9     9974.10    10032.94    264.51 o 
   7   6   9    10514.97    10163.54    226.49 o 
   8   6   9    12191.85    12376.46    400.14 o 
   9   6   9        4.17      -27.63     42.32 o 
  10   6   9     1640.09     1467.39     98.75 o 
  11   6   9     4702.13     4669.02    155.72 o 
  12   6   9     3536.12     3391.39    170.19 o 
 -13   7   9     1439.61     1162.75    113.29 o 
 -12   7   9     6724.18     6721.99    204.05 o 
 -11   7   9      181.56      219.21     67.64 o 
 -10   7   9     4161.74     4080.48    134.60 o 
  -9   7   9     5949.94     5952.31    190.05 o 
  -8   7   9     5501.38     5460.14    145.85 o 
  -7   7   9      405.01      312.52     57.10 o 
  -6   7   9    17016.75    17158.64    287.62 o 
  -5   7   9     8484.76     8529.95    172.73 o 
  -4   7   9     1316.61     1393.82     74.56 o 
  -3   7   9     1299.30     1375.10     70.08 o 
  -2   7   9    15730.09    15625.78    216.47 o 
  -1   7   9     3368.97     3348.02     88.14 o 
   0   7   9       46.67       66.19     26.37 o 
   1   7   9      291.09      311.35     32.91 o 
   2   7   9     7549.21     7518.26    121.11 o 
   3   7   9     2049.99     2053.73     67.33 o 
   4   7   9     1118.35     1084.34     97.93 o 
   5   7   9    14324.37    14419.80    286.77 o 
   6   7   9    16499.29    16526.24    321.00 o 
   7   7   9      685.19      767.54     75.57 o 
   8   7   9     5331.28     5145.43    151.87 o 
   9   7   9     5808.81     5740.44    166.52 o 
  10   7   9     6518.57     6345.39    178.35 o 
  11   7   9      102.71       87.88     57.64 o 
  12   7   9     4969.94     5119.20    197.69 o 
 -12   8   9       54.63       36.34     74.50 o 
 -11   8   9    11866.29    11644.77    244.01 o 
 -10   8   9       86.68       34.93     57.79 o 
  -9   8   9      272.91      329.55     65.08 o 
  -8   8   9     2403.35     2533.75    108.94 o 
  -7   8   9    10656.13    10524.58    210.02 o 
  -6   8   9      783.14      762.08     68.64 o 
  -5   8   9     3180.73     3249.70    112.18 o 
  -4   8   9     1052.09      939.55     65.78 o 
  -3   8   9    12245.96    12265.39    212.31 o 
  -2   8   9     3936.38     3974.32    103.16 o 
  -1   8   9    10176.34     9853.66    152.07 o 
   0   8   9     1844.01     1907.38     65.79 o 
   1   8   9    16269.88    15906.75    215.74 o 
   2   8   9     1112.18     1258.26     52.59 o 
   3   8   9    15953.84    15903.53    247.41 o 
   4   8   9      477.50      367.98     97.86 o 
   5   8   9     1646.58     1679.54     88.07 o 
   6   8   9      153.50      141.78     46.38 o 
   7   8   9    15873.61    15500.81    310.05 o 
   8   8   9     1257.47     1304.50     92.73 o 
   9   8   9      558.31      426.32     72.38 o 
  10   8   9      457.61      366.43     66.66 o 
  11   8   9     9535.25     9321.28    230.35 o 
 -12   9   9     7578.41     7424.27    195.61 o 
 -11   9   9      424.78      449.20     79.52 o 
 -10   9   9     5576.21     5179.13    173.23 o 
  -9   9   9      142.02       68.86     57.56 o 
  -8   9   9     4318.31     4360.89    132.62 o 
  -7   9   9      530.53      456.55     64.88 o 
  -6   9   9    10738.95    10644.93    208.75 o 
  -5   9   9      131.00      105.69     47.19 o 
  -4   9   9     2597.81     2516.72    124.69 o 
  -3   9   9     1207.27     1346.19     73.90 o 
  -2   9   9    15523.39    14986.38    245.12 o 
  -1   9   9      522.12      536.32     50.34 o 
   0   9   9       63.29      116.21     31.31 o 
   1   9   9      598.32      654.43     50.77 o 
   2   9   9    29146.74    29072.64    361.10 o 
   3   9   9      621.45      582.03     57.48 o 
   4   9   9      980.53      909.98    124.05 o 
   5   9   9      405.27      344.77     67.09 o 
   6   9   9    11436.11    11459.94    247.20 o 
   7   9   9      299.17      200.15     73.35 o 
   8   9   9     5806.29     5714.10    163.92 o 
   9   9   9       60.11       29.24     53.28 o 
  10   9   9     5520.57     5460.15    165.54 o 
  11   9   9      583.80      576.86     75.84 o 
 -11  10   9     5262.36     5137.86    176.18 o 
 -10  10   9     2926.53     3045.25    129.22 o 
  -9  10   9        2.69       47.87     59.56 o 
  -8  10   9     1720.77     1541.16     95.92 o 
  -7  10   9     8746.69     8086.14    181.39 o 
  -6  10   9       39.53       71.11     51.35 o 
  -5  10   9      492.50      421.86     60.37 o 
  -4  10   9     1710.28     1731.59     86.40 o 
  -3  10   9    10216.65    10477.82    195.93 o 
  -2  10   9       50.61       35.91     41.35 o 
  -1  10   9     4210.13     4269.05    119.94 o 
   0  10   9     7409.97     7304.71    145.64 o 
   1  10   9    10254.53    10493.71    160.85 o 
   2  10   9      157.46      156.06     33.60 o 
   3  10   9    11674.77    11528.59    197.77 o 
   4  10   9     3786.76     3708.61    121.53 o 
   5  10   9     5205.47     5221.06    150.54 o 
   6  10   9       23.68      -13.27     47.44 o 
   7  10   9     7941.73     7818.12    196.01 o 
   8  10   9      955.68     1009.15    112.61 o 
   9  10   9       33.26       13.20     51.76 o 
  10  10   9     1492.12     1417.07     96.12 o 
  11  10   9     7845.87     7739.70    426.08 o 
 -11  11   9        2.40        1.42     65.89 o 
 -10  11   9      425.47      426.72     78.07 o 
  -9  11   9     4784.90     4599.02    146.39 o 
  -8  11   9     2254.83     2041.72    107.61 o 
  -7  11   9      207.28       77.04     57.76 o 
  -6  11   9     2425.23     2467.70    104.13 o 
  -5  11   9     4872.85     4878.80    132.72 o 
  -4  11   9      478.29      520.55     82.53 o 
  -3  11   9     1458.50     1430.66     80.02 o 
  -2  11   9    15235.80    15556.61    257.95 o 
  -1  11   9     9740.28    10123.06    187.22 o 
   0  11   9       26.31       43.97     42.32 o 
   1  11   9    13836.53    13415.07    288.93 o 
   2  11   9     8888.94     8832.67    247.23 o 
   3  11   9     6618.35     6502.54    146.06 o 
   4  11   9      961.84     1008.74     73.51 o 
   5  11   9     5629.60     5361.51    260.93 o 
   6  11   9     5999.61     6257.81    287.56 o 
   7  11   9      256.75      168.27     55.15 o 
   8  11   9     1284.20     1240.17     97.84 o 
   9  11   9     4232.72     4125.83    172.58 o 
  10  11   9     1581.25     1585.01    123.73 o 
 -10  12   9     3609.31     3706.81    147.05 o 
  -9  12   9      520.88      417.45     93.41 o 
  -8  12   9     5473.99     5091.83    197.97 o 
  -7  12   9      545.40      527.18     70.54 o 
  -6  12   9     4052.56     4149.98    128.12 o 
  -5  12   9      917.51      948.20     76.25 o 
  -4  12   9    11536.07    11129.46    214.39 o 
  -3  12   9     4300.90     4190.57    119.74 o 
  -2  12   9     1567.65     1662.74     83.49 o 
  -1  12   9     3193.78     3244.03    126.20 o 
   0  12   9    17998.26    17754.63    282.74 o 
   1  12   9      273.34      303.23     49.77 o 
   2  12   9       34.04       69.51     41.04 o 
   3  12   9     1801.91     1664.37     85.22 o 
   4  12   9    12557.78    12536.48    242.57 o 
   5  12   9      661.75      729.61     77.54 o 
   6  12   9     1405.36     1322.83     86.54 o 
   7  12   9     1060.20     1150.04     83.38 o 
   8  12   9     5678.74     6030.11    161.85 o 
   9  12   9       54.07       62.50     70.52 o 
  -9  13   9     8907.53     8529.20    219.07 o 
  -8  13   9       34.67       57.05     63.23 o 
  -7  13   9       68.96      119.77     63.69 o 
  -6  13   9       12.93      -12.04     54.71 o 
  -5  13   9    13402.84    13368.30    251.41 o 
  -4  13   9      460.96      455.64     64.98 o 
  -3  13   9     8752.80     8595.62    180.59 o 
  -2  13   9       44.68        6.21     49.25 o 
  -1  13   9    13190.78    13398.01    235.78 o 
   0  13   9        0.76      -33.85     44.02 o 
   1  13   9     6972.14     6935.23    148.79 o 
   2  13   9      209.21      249.53     47.66 o 
   3  13   9     7254.28     7947.99    175.39 o 
   4  13   9      551.68      677.84     87.85 o 
   5  13   9    11002.25    11195.37    294.99 o 
   6  13   9      231.43      211.87     53.13 o 
   7  13   9      966.31      939.04     76.71 o 
   8  13   9       21.55       36.72     41.69 o 
   9  13   9    10317.62    10920.65    478.10 o 
  -9  14   9       87.12      -23.90     73.64 o 
  -8  14   9     6670.97     6415.45    191.36 o 
  -7  14   9     1716.91     1714.61    118.43 o 
  -6  14   9     4500.74     4705.95    143.81 o 
  -5  14   9       25.33       37.76     58.04 o 
  -4  14   9    14195.13    13867.27    256.03 o 
  -3  14   9     4896.46     4794.41    133.81 o 
  -2  14   9      715.93      742.89     69.14 o 
  -1  14   9       64.59      109.73     49.97 o 
   0  14   9    14395.00    14338.69    247.35 o 
   1  14   9       54.11      -24.38     46.53 o 
   2  14   9      340.33      353.98     55.87 o 
   3  14   9     2694.15     2774.69    104.05 o 
   4  14   9     8481.42     9094.16    242.38 o 
   5  14   9       88.19       79.19     67.29 o 
   6  14   9     1454.56     1577.23    173.08 o 
   7  14   9     1981.56     2203.97    116.00 o 
   8  14   9     6081.36     6144.87    262.65 o 
  -7  15   9      166.89       84.41     68.63 o 
  -6  15   9     5650.62     5542.38    158.56 o 
  -5  15   9     6093.02     6010.01    161.84 o 
  -4  15   9     1296.92     1255.89     89.06 o 
  -3  15   9     1132.93     1119.20     83.96 o 
  -2  15   9     4805.58     4512.15    131.56 o 
  -1  15   9     4112.15     4167.97    138.93 o 
   0  15   9       15.19       17.89     59.54 o 
   1  15   9     4085.36     4025.63    117.03 o 
   2  15   9     4859.97     4836.23    127.12 o 
   3  15   9     2197.86     2411.33    112.32 o 
   4  15   9      839.80      762.64     90.98 o 
   5  15   9     3414.05     3867.85    211.33 o 
   6  15   9     4484.80     4640.78    235.64 o 
   7  15   9      599.13      406.98    125.55 o 
  -6  16   9      513.84      468.06     77.16 o 
  -5  16   9      609.93      371.37     73.44 o 
  -4  16   9     1463.45     1543.32     98.03 o 
  -3  16   9     8445.39     8596.93    191.42 o 
  -2  16   9      192.03      244.53     63.17 o 
  -1  16   9     3384.96     3236.00    114.42 o 
   0  16   9     1575.38     1549.51     98.59 o 
   1  16   9     2561.38     2731.75    102.50 o 
   2  16   9        9.24       -7.79     50.46 o 
   3  16   9     6075.93     6509.49    265.40 o 
   4  16   9     2030.50     1905.59    251.09 o 
   5  16   9     1473.30     1218.08    182.34 o 
   6  16   9      220.88      255.57    168.89 o 
  -4  17   9     1785.47     1752.28    104.27 o 
  -3  17   9      536.01      457.58     72.42 o 
  -2  17   9     7997.16     7449.68    178.65 o 
  -1  17   9       11.00      -22.41     56.49 o 
   0  17   9       25.91       54.15     56.36 o 
   1  17   9       67.04       24.62     54.45 o 
   2  17   9     6858.95     6978.72    190.09 o 
   3  17   9       27.45      -76.22    119.57 o 
   4  17   9     1391.41     1694.86    224.19 o 
  -1  18   9     2107.08     2063.69    118.44 o 
   0  18   9     1275.22     1094.59     85.03 o 
 -12   0  10     6292.98     6233.90    331.80 o 
 -10   0  10     6594.35     6840.77    224.21 o 
  -8   0  10     6232.53     6691.64    275.75 o 
  -6   0  10    30724.90    31099.33    526.70 o 
  -4   0  10      797.48      955.82     71.75 o 
  -2   0  10    44385.46    43675.56    698.37 o 
   0   0  10      175.80      245.53     44.65 o 
   2   0  10    38393.06    37016.36    779.23 o 
   4   0  10     4732.85     4836.36    242.12 o 
   6   0  10    22751.01    22537.41    523.86 o 
   8   0  10     2067.48     2051.60    126.63 o 
  10   0  10      355.88      361.08     90.31 o 
  12   0  10     3969.07     3971.41    297.42 o 
 -13   1  10        6.08      -50.23     89.18 o 
 -12   1  10      797.09      769.86     91.92 o 
 -11   1  10    12241.58    12412.27    271.86 o 
 -10   1  10      225.96      232.29     58.50 o 
  -9   1  10       28.54      -18.35     49.27 o 
  -8   1  10     1081.08     1056.67     73.13 o 
  -7   1  10    13611.09    13859.68    213.46 o 
  -6   1  10     4886.22     4843.41    107.59 o 
  -5   1  10     5406.43     5322.59    101.70 o 
  -4   1  10     4805.71     4627.28     99.01 o 
  -3   1  10    22207.27    21904.01    272.10 o 
  -2   1  10       98.01       83.45     31.08 o 
  -1   1  10    20377.35    20437.14    252.43 o 
   0   1  10     6407.57     6336.32    102.93 o 
   1   1  10    11539.02    11420.72    152.92 o 
   2   1  10     1816.76     1755.42     72.48 o 
   3   1  10    21480.32    21108.96    364.14 o 
   4   1  10     4076.90     4022.67    184.66 o 
   5   1  10     1921.87     1861.78     80.34 o 
   6   1  10     2018.91     1834.90     80.64 o 
   7   1  10    16603.17    16152.89    286.96 o 
   8   1  10      361.67      331.03     56.33 o 
   9   1  10       11.12       -3.39     49.83 o 
  10   1  10     1272.75     1345.38     89.73 o 
  11   1  10     6468.32     6372.83    208.61 o 
  12   1  10      934.28      741.72     84.35 o 
 -13   2  10     2665.69     2814.25    141.16 o 
 -12   2  10     4655.71     4924.81    165.76 o 
 -11   2  10      557.63      489.74     82.63 o 
 -10   2  10     3316.10     3439.06    135.71 o 
  -9   2  10     7876.83     8002.24    167.08 o 
  -8   2  10     2894.98     2748.20     97.99 o 
  -7   2  10      585.18      652.66     54.65 o 
  -6   2  10     7532.11     7627.43    140.68 o 
  -5   2  10    22236.28    22223.46    326.27 o 
  -4   2  10     1004.38     1106.85     52.71 o 
  -3   2  10     2402.98     2515.19     66.80 o 
  -2   2  10    25258.98    24929.30    301.20 o 
  -1   2  10     3250.35     3079.44     70.19 o 
   0   2  10       14.42       16.56     26.21 o 
   1   2  10    16443.35    16350.09    205.42 o 
   2   2  10    20185.88    20147.92    327.52 o 
   3   2  10     3412.23     3400.57    118.00 o 
   4   2  10      550.69      473.43     52.37 o 
   5   2  10     9867.35     9997.41    198.48 o 
   6   2  10     4376.33     4195.17    117.72 o 
   7   2  10       73.31       39.49     43.58 o 
   8   2  10     1130.77     1097.33     77.35 o 
   9   2  10     4328.34     4299.60    130.08 o 
  10   2  10     6145.38     5804.23    208.61 o 
  11   2  10      106.52      106.28     59.85 o 
  12   2  10     5105.59     5109.16    173.65 o 
 -13   3  10      301.15      272.94     82.24 o 
 -12   3  10     3158.12     2822.12    148.58 o 
 -11   3  10     6292.77     6455.99    186.73 o 
 -10   3  10     3958.50     4032.31    149.38 o 
  -9   3  10      626.22      578.87     80.49 o 
  -8   3  10     9994.10     9999.32    173.93 o 
  -7   3  10     2356.27     2506.58     81.56 o 
  -6   3  10     2808.67     2852.07     83.91 o 
  -5   3  10     1245.01     1249.86     67.37 o 
  -4   3  10    18317.30    17863.65    232.66 o 
  -3   3  10     1695.74     1801.91     67.62 o 
  -2   3  10       60.08       81.35     30.24 o 
  -1   3  10     1605.21     1547.60     52.51 o 
   0   3  10    29500.06    28546.93    333.86 o 
   1   3  10     4765.00     4789.28     85.10 o 
   2   3  10     1799.21     1919.04     76.23 o 
   3   3  10     1401.96     1390.95     73.35 o 
   4   3  10    12287.80    11780.04    219.44 o 
   5   3  10     2500.88     2468.72     90.58 o 
   6   3  10     7443.66     7505.66    166.91 o 
   7   3  10     1129.82     1111.57     76.73 o 
   8   3  10     5158.81     5076.85    139.83 o 
   9   3  10      257.31      193.14     57.28 o 
  10   3  10     5143.23     5246.19    187.81 o 
  11   3  10     2556.90     2534.94    122.21 o 
  12   3  10     4297.17     4214.79    196.06 o 
 -13   4  10     8249.70     8425.98    270.66 o 
 -12   4  10     1177.87      996.26    141.47 o 
 -11   4  10       42.53       15.28     90.10 o 
 -10   4  10      979.19      753.64     85.91 o 
  -9   4  10    18682.27    19144.30    324.48 o 
  -8   4  10       63.77       43.55     52.92 o 
  -7   4  10     1952.08     1759.96     90.12 o 
  -6   4  10       24.06      -35.99     35.99 o 
  -5   4  10    12523.60    12364.23    192.15 o 
  -4   4  10     1711.33     1708.01     67.72 o 
  -3   4  10     3958.82     3985.85     84.89 o 
  -2   4  10       19.13        6.26     29.33 o 
  -1   4  10    21338.04    21034.08    259.56 o 
   0   4  10        8.45       10.71     26.80 o 
   1   4  10    13240.29    13344.96    185.36 o 
   2   4  10      248.61      263.19     45.95 o 
   3   4  10     1726.97     1604.01     74.37 o 
   4   4  10     2559.03     2552.01     97.73 o 
   5   4  10    16258.17    16051.33    282.64 o 
   6   4  10     2202.96     2134.94     89.22 o 
   7   4  10      597.01      603.71     65.45 o 
   8   4  10      446.26      501.62     63.85 o 
   9   4  10    22413.80    21692.75    562.32 o 
  10   4  10      189.93      181.35     54.00 o 
  11   4  10      179.34      116.27     61.70 o 
  12   4  10       41.36      -15.52     52.26 o 
 -12   5  10     5065.35     4727.28    170.12 o 
 -11   5  10      672.68      570.49     88.71 o 
 -10   5  10     4059.11     4092.32    152.00 o 
  -9   5  10      174.42      161.18     62.18 o 
  -8   5  10    19367.28    18985.84    320.25 o 
  -7   5  10      294.02      167.08     62.56 o 
  -6   5  10     2388.93     2492.25     97.49 o 
  -5   5  10      263.18      243.70     42.85 o 
  -4   5  10    18898.44    18538.42    258.03 o 
  -3   5  10     2978.77     2979.71     79.62 o 
  -2   5  10     1598.59     1558.22     54.64 o 
  -1   5  10     2019.93     2113.23     59.58 o 
   0   5  10    14693.17    14502.87    190.93 o 
   1   5  10       71.16       82.99     27.56 o 
   2   5  10     1544.86     1568.28     95.93 o 
   3   5  10      261.72      333.33     50.84 o 
   4   5  10    14024.49    13792.47    269.44 o 
   5   5  10     1404.26     1244.43     77.38 o 
   6   5  10     1399.00     1265.13     79.05 o 
   7   5  10     2939.16     2600.63    100.49 o 
   8   5  10    14223.09    13937.61    291.48 o 
   9   5  10      296.66      211.10     72.16 o 
  10   5  10     8677.07     8624.13    219.16 o 
  11   5  10      798.77      851.58     89.09 o 
  12   5  10     2000.85     1879.37    119.68 o 
 -12   6  10     2392.65     2376.54    141.34 o 
 -11   6  10      402.49      341.26     84.67 o 
 -10   6  10     1894.05     1834.86    103.46 o 
  -9   6  10    12118.28    12288.07    241.98 o 
  -8   6  10      282.25      289.62     61.93 o 
  -7   6  10     2994.19     2954.02    111.95 o 
  -6   6  10     4874.39     4721.60    129.91 o 
  -5   6  10    13321.35    13302.46    237.38 o 
  -4   6  10       78.85       49.52     73.13 o 
  -3   6  10     4419.52     4514.11    117.88 o 
  -2   6  10     7865.05     7475.64    120.17 o 
  -1   6  10     1070.07     1096.97     49.51 o 
   0   6  10       62.65       83.54     28.43 o 
   1   6  10     2670.90     2776.43     65.51 o 
   2   6  10     3274.50     3370.05    102.89 o 
   3   6  10     5857.52     5642.10    137.31 o 
   4   6  10     1550.61     1509.21     81.60 o 
   5   6  10    18710.00    18458.04    590.02 o 
   6   6  10     7420.88     6782.06    360.04 o 
   7   6  10        7.80       27.12     48.59 o 
   8   6  10     2616.56     2625.96    130.35 o 
   9   6  10    12538.83    12242.58    271.50 o 
  10   6  10     2101.86     2036.33    119.01 o 
  11   6  10       30.08       62.72     54.90 o 
 -12   7  10      840.62      877.24    105.99 o 
 -11   7  10     5103.03     5072.11    212.49 o 
 -10   7  10      893.54      908.78     86.62 o 
  -9   7  10     1242.62     1311.37     92.43 o 
  -8   7  10     7890.44     7687.23    254.12 o 
  -7   7  10    14195.66    13985.63    257.19 o 
  -6   7  10     2016.60     2088.50     99.94 o 
  -5   7  10     7816.04     7516.85    164.62 o 
  -4   7  10    10422.45    10679.57    200.45 o 
  -3   7  10     3537.19     3578.05    102.98 o 
  -2   7  10      379.21      324.75     38.84 o 
  -1   7  10      958.27     1076.86     50.91 o 
   0   7  10     3927.63     3778.59     79.15 o 
   1   7  10     6583.76     6723.76    110.43 o 
   2   7  10       59.93       35.66     40.91 o 
   3   7  10    15410.02    15082.58    335.83 o 
   4   7  10    11717.80    11458.89    380.83 o 
   5   7  10     2566.78     2532.69    126.61 o 
   6   7  10     3983.26     3956.08    133.28 o 
   7   7  10    12206.94    11804.51    258.72 o 
   8   7  10     2945.40     2952.72    148.88 o 
   9   7  10        0.51       65.46     51.23 o 
  10   7  10     1885.25     1719.06    119.00 o 
  11   7  10     8728.81     8863.40    366.17 o 
 -11   8  10        1.27      -46.58     66.45 o 
 -10   8  10     6612.68     6383.59    172.34 o 
  -9   8  10      708.83      635.09     76.59 o 
  -8   8  10     1811.75     1796.84    102.56 o 
  -7   8  10      216.53      227.49     59.17 o 
  -6   8  10    14978.04    14956.47    266.40 o 
  -5   8  10     3157.68     3054.56    109.37 o 
  -4   8  10      103.18      102.98     55.70 o 
  -3   8  10      152.39      164.90     47.00 o 
  -2   8  10    20993.54    20597.60    380.97 o 
  -1   8  10     7222.95     7070.35    124.58 o 
   0   8  10     1583.84     1672.89     59.87 o 
   1   8  10      766.18      796.87     47.57 o 
   2   8  10    13804.18    13327.13    218.93 o 
   3   8  10     1540.68     1574.58     92.04 o 
   4   8  10     1548.59     1503.61     89.66 o 
   5   8  10     1184.32     1291.66     88.48 o 
   6   8  10    14868.05    14314.64    294.96 o 
   7   8  10      104.22       68.79     48.67 o 
   8   8  10     7880.70     7803.62    201.51 o 
   9   8  10     1792.91     1848.75    111.66 o 
  10   8  10     5891.16     5735.45    176.50 o 
  11   8  10        1.37        2.90     59.03 o 
 -11   9  10    11013.41    10861.32    240.58 o 
 -10   9  10      148.39      162.93     69.23 o 
  -9   9  10      471.34      449.18     73.48 o 
  -8   9  10      885.74      774.39     98.59 o 
  -7   9  10     9876.46     9795.90    206.54 o 
  -6   9  10        0.10      -26.25     50.93 o 
  -5   9  10     4418.98     3833.45    118.51 o 
  -4   9  10      101.91       69.68     48.22 o 
  -3   9  10    16047.50    15826.77    265.57 o 
  -2   9  10     2327.57     2172.92     84.40 o 
  -1   9  10    15115.94    14897.93    245.46 o 
   0   9  10       51.35      113.14     37.82 o 
   1   9  10     6422.43     6702.19    119.61 o 
   2   9  10      142.43      183.07     50.74 o 
   3   9  10    13710.18    13626.27    277.32 o 
   4   9  10     4104.23     4046.25    130.62 o 
   5   9  10     2125.89     2036.20    104.74 o 
   6   9  10      307.34      237.60     68.83 o 
   7   9  10    18735.27    18464.88    363.58 o 
   8   9  10      168.54      118.29     55.98 o 
   9   9  10       34.07       51.85     52.28 o 
  10   9  10      752.77      673.33     78.49 o 
 -11  10  10        2.47        5.67     70.97 o 
 -10  10  10     2247.66     1973.49    116.27 o 
  -9  10  10     3938.20     3849.75    137.26 o 
  -8  10  10     2452.04     2320.82    113.40 o 
  -7  10  10      139.87       40.51     57.68 o 
  -6  10  10     8268.58     8380.50    186.46 o 
  -5  10  10      101.48      138.08     53.40 o 
  -4  10  10      119.20      131.49     52.00 o 
  -3  10  10     2898.33     2864.18    100.65 o 
  -2  10  10    19485.96    19198.90    304.91 o 
  -1  10  10      913.64      947.21     65.30 o 
   0  10  10       35.35       76.73     45.09 o 
   1  10  10     4678.61     4547.07    111.61 o 
   2  10  10    25151.64    25569.26    377.52 o 
   3  10  10     1075.57      891.86    121.45 o 
   4  10  10     3587.94     3447.17    138.25 o 
   5  10  10     3137.22     3066.26    120.63 o 
   6  10  10     6457.62     6417.82    177.10 o 
   7  10  10       48.84       20.59     47.32 o 
   8  10  10     3651.48     3711.07    223.49 o 
   9  10  10     4347.23     4306.08    150.10 o 
  10  10  10     2858.60     2981.38    336.15 o 
 -10  11  10     3486.51     3572.99    179.27 o 
  -9  11  10      118.55      112.33     71.19 o 
  -8  11  10     2448.95     2245.85    114.99 o 
  -7  11  10     4263.68     4013.24    218.61 o 
  -6  11  10      944.36      934.85     79.65 o 
  -5  11  10      273.76      302.20     62.08 o 
  -4  11  10     9276.56     9735.35    197.71 o 
  -3  11  10     3093.47     3340.67    109.14 o 
  -2  11  10      163.86      194.33     51.59 o 
  -1  11  10     8342.63     8461.37    169.38 o 
   0  11  10    14664.03    14447.50    241.68 o 
   1  11  10     3717.14     3725.68    103.02 o 
   2  11  10     1844.90     1724.54     88.29 o 
   3  11  10     7276.77     7055.42    332.79 o 
   4  11  10     5963.35     5812.56    257.83 o 
   5  11  10      357.35      254.28     58.16 o 
   6  11  10     1473.80     1343.56    180.35 o 
   7  11  10     2845.19     2772.94    134.83 o 
   8  11  10     3649.85     3475.70    236.85 o 
   9  11  10        0.11       79.31     53.14 o 
  -9  12  10     7443.23     7233.23    240.10 o 
  -8  12  10      611.05      514.14     76.35 o 
  -7  12  10      325.51      271.21     68.22 o 
  -6  12  10      516.43      617.69     73.86 o 
  -5  12  10     7821.55     7894.02    193.40 o 
  -4  12  10      408.53      375.31     61.54 o 
  -3  12  10     4327.63     4183.23    122.81 o 
  -2  12  10      911.14      927.74     72.11 o 
  -1  12  10     5654.64     5827.06    139.89 o 
   0  12  10      639.34      685.34     62.90 o 
   1  12  10    14533.12    14600.01    245.10 o 
   2  12  10     4216.19     4451.03    128.60 o 
   3  12  10     1877.09     1951.51    122.22 o 
   4  12  10       86.29       75.90     72.07 o 
   5  12  10    13093.05    12991.09    258.87 o 
   6  12  10      586.91      596.86     67.66 o 
   7  12  10       97.28      139.47     48.86 o 
   8  12  10       18.83       94.09     89.55 o 
   9  12  10     6738.41     7037.20    250.18 o 
  -8  13  10     4599.50     4153.86    144.58 o 
  -7  13  10      373.57      427.97     74.92 o 
  -6  13  10     1532.99     1633.50    101.43 o 
  -5  13  10      109.88       33.75     57.14 o 
  -4  13  10     9001.09     9029.96    194.88 o 
  -3  13  10      259.24      192.67     58.26 o 
  -2  13  10        6.44      -19.51     51.72 o 
  -1  13  10      252.55      256.36     56.36 o 
   0  13  10    16126.21    15862.62    266.51 o 
   1  13  10        1.18       30.29     48.05 o 
   2  13  10     1525.71     1412.40     95.79 o 
   3  13  10        0.92      -66.20     66.20 o 
   4  13  10    14442.89    15034.99    524.07 o 
   5  13  10      396.66      220.36    104.62 o 
   6  13  10     4266.63     4223.45    132.96 o 
   7  13  10       43.65       40.99     46.60 o 
   8  13  10     4186.16     4595.51    241.23 o 
  -8  14  10       28.95      -19.35     90.35 o 
  -7  14  10      298.11      285.90     74.23 o 
  -6  14  10     3891.86     3790.51    133.47 o 
  -5  14  10     7984.08     8280.17    192.75 o 
  -4  14  10     1422.55     1606.39    110.45 o 
  -3  14  10     2864.06     2686.58    110.09 o 
  -2  14  10     1635.19     1492.62     89.76 o 
  -1  14  10     3997.14     4174.97    160.67 o 
   0  14  10      100.61       87.11     53.47 o 
   1  14  10     6391.22     6336.99    148.49 o 
   2  14  10     1056.41     1067.04    115.88 o 
   3  14  10     1122.94     1271.54    170.38 o 
   4  14  10      882.06      847.82     97.38 o 
   5  14  10     9088.75     9818.10    791.38 o 
   6  14  10      108.30      -42.33     59.64 o 
   7  14  10      339.96      288.75    115.55 o 
  -6  15  10     1254.47     1173.16     96.47 o 
  -5  15  10      615.88      496.64     77.24 o 
  -4  15  10     4801.65     4961.47    259.09 o 
  -3  15  10     6520.61     6296.27    160.95 o 
  -2  15  10       30.43      -55.49     55.49 o 
  -1  15  10     2261.70     1987.56     99.85 o 
   0  15  10     5221.58     5310.68    139.98 o 
   1  15  10     1106.61     1172.80    138.71 o 
   2  15  10      827.27      679.38     82.72 o 
   3  15  10     2813.37     2753.77    162.79 o 
   4  15  10     3627.32     3763.68    402.79 o 
   5  15  10       12.60      -92.66     95.65 o 
   6  15  10     1084.79     1086.90    215.97 o 
  -5  16  10     1653.75     1577.22    104.63 o 
  -4  16  10      549.19      677.94     81.98 o 
  -3  16  10      335.77      315.33     70.75 o 
  -2  16  10     8483.54     8406.72    189.21 o 
  -1  16  10      919.73      955.43     81.36 o 
   0  16  10      137.85       89.22     60.62 o 
   1  16  10     1059.00     1284.76    123.39 o 
   2  16  10     6294.91     6338.02    243.15 o 
   3  16  10      443.30      394.74     98.75 o 
   4  16  10     1919.15     2773.95    288.45 o 
  -2  17  10       65.59      131.99     66.03 o 
  -1  17  10     3132.09     3026.02    119.99 o 
   0  17  10       47.91       72.90     59.05 o 
   1  17  10     2530.14     2558.83    107.48 o 
 -11   0  11    11229.40    12317.72    446.13 o 
  -9   0  11     1180.78     1243.56    115.73 o 
  -7   0  11    12686.59    12477.16    335.53 o 
  -5   0  11      260.12      266.82     57.54 o 
  -3   0  11     7721.42     7974.06    184.05 o 
  -1   0  11    15261.82    14460.50    273.59 o 
   1   0  11     1032.94     1260.38    104.50 o 
   3   0  11    22217.44    21012.51    492.54 o 
   5   0  11     2121.84     2046.09    121.63 o 
   7   0  11    10349.42    10119.00    297.92 o 
   9   0  11     1045.10      774.28    106.16 o 
  11   0  11     2876.95     2713.87    172.21 o 
 -12   1  11     3939.74     4585.27    233.23 o 
 -11   1  11      134.17      151.29     88.69 o 
 -10   1  11     8406.50     8689.48    206.66 o 
  -9   1  11      780.59      776.77     70.12 o 
  -8   1  11     6004.89     6238.98    160.93 o 
  -7   1  11       78.08       33.74     48.30 o 
  -6   1  11    10386.12    10745.85    178.80 o 
  -5   1  11     2068.60     2135.99     75.78 o 
  -4   1  11     1741.67     1824.58     65.75 o 
  -3   1  11     6373.36     6258.52    112.19 o 
  -2   1  11    11837.36    11999.89    181.53 o 
  -1   1  11     3386.77     3247.27     75.81 o 
   0   1  11     2621.47     2646.90     66.18 o 
   1   1  11     2071.06     1888.20     80.41 o 
   2   1  11    17502.85    17445.66    296.42 o 
   3   1  11      156.57      220.93     50.00 o 
   4   1  11    10031.57     9677.60    226.51 o 
   5   1  11      382.90      368.59     55.57 o 
   6   1  11     6712.09     6790.18    160.53 o 
   7   1  11      935.26      822.79     72.17 o 
   8   1  11     5157.60     4825.37    137.09 o 
   9   1  11     1863.42     1786.14    100.55 o 
  10   1  11     1929.59     2145.23    107.88 o 
  11   1  11       59.53       28.88     62.19 o 
 -12   2  11     2228.08     2146.96    134.39 o 
 -11   2  11     6829.46     7126.44    200.11 o 
 -10   2  11      641.28      602.27     82.41 o 
  -9   2  11      169.64      104.40     66.59 o 
  -8   2  11     1732.61     1737.78     89.98 o 
  -7   2  11    12695.23    13152.56    208.57 o 
  -6   2  11      608.36      664.80     55.76 o 
  -5   2  11     3432.21     3322.41     89.49 o 
  -4   2  11    10793.14    10702.93    161.04 o 
  -3   2  11     4840.09     4826.10     96.23 o 
  -2   2  11       60.24       85.71     33.56 o 
  -1   2  11     5761.14     5606.35    106.73 o 
   0   2  11    12583.33    12712.60    179.35 o 
   1   2  11      348.83      448.33     53.09 o 
   2   2  11      331.28      394.63     52.88 o 
   3   2  11    15270.92    14621.65    284.97 o 
   4   2  11     3789.16     3734.76    113.47 o 
   5   2  11      550.95      513.78     64.50 o 
   6   2  11     5074.69     5122.86    136.94 o 
   7   2  11     6445.53     6538.88    159.69 o 
   8   2  11      652.46      530.69     67.30 o 
   9   2  11       53.79      111.78     56.65 o 
  10   2  11     1515.44     1334.91     93.37 o 
  11   2  11     4065.83     3878.77    161.92 o 
 -12   3  11     1594.58     1534.37    128.80 o 
 -11   3  11       94.06       22.99     71.89 o 
 -10   3  11     3553.44     3553.57    158.65 o 
  -9   3  11    10092.39    10221.82    313.09 o 
  -8   3  11      888.04      874.91     87.86 o 
  -7   3  11     4633.06     4550.47    159.42 o 
  -6   3  11     2502.17     2405.06     82.12 o 
  -5   3  11     6743.28     7080.38    135.28 o 
  -4   3  11      385.07      366.33     46.46 o 
  -3   3  11    10602.08    10869.23    220.46 o 
  -2   3  11      962.63     1019.70     56.04 o 
  -1   3  11    16130.88    16188.85    212.89 o 
   0   3  11     1383.06     1351.89     63.29 o 
   1   3  11    12488.89    12003.85    222.76 o 
   2   3  11     2441.99     2536.98     91.55 o 
   3   3  11      224.39      246.99     49.43 o 
   4   3  11      541.63      600.94     61.05 o 
   5   3  11    10207.20     9746.82    201.07 o 
   6   3  11     7135.07     7125.32    166.78 o 
   7   3  11        6.23       -2.01     48.15 o 
   8   3  11     1335.44     1205.80     86.07 o 
   9   3  11     9958.86    10227.80    222.66 o 
  10   3  11      139.44      133.43     61.26 o 
  11   3  11      852.70      638.14    102.27 o 
 -12   4  11     4249.11     4327.64    165.71 o 
 -11   4  11     3227.11     3285.54    138.79 o 
 -10   4  11     2309.67     2321.19    125.68 o 
  -9   4  11       41.71       88.77     67.87 o 
  -8   4  11    15368.67    15409.86    276.42 o 
  -7   4  11      288.74      276.82     60.52 o 
  -6   4  11      242.98      271.70     47.97 o 
  -5   4  11       49.90       19.92     40.20 o 
  -4   4  11    24992.03    24899.31    332.70 o 
  -3   4  11      754.47      649.37     51.14 o 
  -2   4  11       23.22       65.31     32.73 o 
  -1   4  11       53.40       54.44     31.01 o 
   0   4  11    24419.75    24340.65    295.25 o 
   1   4  11     1556.73     1680.42    102.25 o 
   2   4  11     3268.00     3214.42    101.60 o 
   3   4  11       68.56       56.29     42.21 o 
   4   4  11     9867.23    10157.21    333.73 o 
   5   4  11       15.80       -5.20     44.44 o 
   6   4  11     7914.83     7447.13    249.48 o 
   7   4  11     1005.85     1006.27     78.29 o 
   8   4  11     4434.49     4352.12    134.37 o 
   9   4  11       53.79        3.53     53.81 o 
  10   4  11    12239.97    12087.32    277.35 o 
  11   4  11      135.09      123.80     62.56 o 
 -12   5  11        9.53      -34.50    110.58 o 
 -11   5  11      472.88      497.46     85.21 o 
 -10   5  11      381.08      220.90     76.83 o 
  -9   5  11     7102.13     6901.80    282.60 o 
  -8   5  11      466.94      440.29     68.81 o 
  -7   5  11     7494.92     7398.64    170.98 o 
  -6   5  11     2646.51     2729.51    104.48 o 
  -5   5  11    14216.92    14663.25    270.76 o 
  -4   5  11      441.95      445.04     49.14 o 
  -3   5  11    16545.77    16116.73    233.20 o 
  -2   5  11     2121.45     2003.19     65.37 o 
  -1   5  11     5647.67     5760.63    104.23 o 
   0   5  11      601.25      588.28     45.48 o 
   1   5  11     9723.16     9848.89    216.15 o 
   2   5  11     1193.99     1108.03    102.31 o 
   3   5  11     8287.20     8179.91    238.38 o 
   4   5  11     1163.82     1206.82     77.86 o 
   5   5  11    12438.95    12568.15    261.40 o 
   6   5  11     1560.03     1456.58     87.62 o 
   7   5  11      334.28      273.54     60.40 o 
   8   5  11      600.97      577.64     68.39 o 
   9   5  11    12325.28    11817.97    269.93 o 
  10   5  11      268.20      384.51     74.62 o 
  11   5  11     1703.29     1418.93    109.65 o 
 -11   6  11     2925.96     2653.86    144.97 o 
 -10   6  11     2041.38     1865.95    123.31 o 
  -9   6  11     2233.44     2013.31    109.50 o 
  -8   6  11     7735.50     7964.11    185.66 o 
  -7   6  11     4326.89     4529.97    133.08 o 
  -6   6  11       53.60       68.62     54.51 o 
  -5   6  11     4369.38     4037.59    120.74 o 
  -4   6  11    13023.91    12961.31    232.99 o 
  -3   6  11     1333.06     1347.37     64.53 o 
  -2   6  11      106.80      144.66     37.29 o 
  -1   6  11     2907.59     2795.38     71.34 o 
   0   6  11    13917.52    14241.14    193.32 o 
   1   6  11     2011.48     2150.89     87.18 o 
   2   6  11      155.00      253.75     55.23 o 
   3   6  11    11190.38    10638.77    251.01 o 
   4   6  11     4074.02     4303.93    124.57 o 
   5   6  11        6.83       29.18     48.49 o 
   6   6  11     6111.49     5904.16    350.39 o 
   7   6  11     5940.05     5922.32    170.76 o 
   8   6  11     4702.97     4677.66    213.04 o 
   9   6  11      150.47       76.99     47.49 o 
  10   6  11     9246.38     8924.31    228.95 o 
  11   6  11     3301.57     3352.12    144.25 o 
 -11   7  11        9.90      -72.41     73.34 o 
 -10   7  11     6361.05     6182.95    274.62 o 
  -9   7  11     2257.54     2305.05    113.16 o 
  -8   7  11      422.77      591.86     76.58 o 
  -7   7  11     1949.89     1987.05    119.51 o 
  -6   7  11    11206.58    11132.08    267.50 o 
  -5   7  11     3660.05     3927.55    119.39 o 
  -4   7  11      140.83      109.55     52.06 o 
  -3   7  11     2333.81     2405.37     90.94 o 
  -2   7  11    10158.46    10213.54    190.54 o 
  -1   7  11     4387.08     4479.45     97.65 o 
   0   7  11     1186.20     1182.09     54.81 o 
   1   7  11     1058.61     1188.01     75.69 o 
   2   7  11    15346.46    14982.32    271.88 o 
   3   7  11      302.72      345.89     55.20 o 
   4   7  11     5223.49     5074.26    277.16 o 
   5   7  11     2905.75     3109.46    119.72 o 
   6   7  11     9169.49     9002.00    217.59 o 
   7   7  11       42.79        5.64     45.75 o 
   8   7  11     6552.24     6544.33    264.81 o 
   9   7  11     2173.30     2434.78    122.50 o 
  10   7  11     1983.27     1963.14    121.76 o 
 -11   8  11     7427.30     6976.75    211.81 o 
 -10   8  11       58.93       44.38     67.93 o 
  -9   8  11     1269.32     1109.70     94.02 o 
  -8   8  11      832.49      829.42     83.70 o 
  -7   8  11     8657.79     8777.75    216.14 o 
  -6   8  11      533.31      473.58     68.05 o 
  -5   8  11     8397.43     8064.49    178.03 o 
  -4   8  11     3827.71     3887.10    117.45 o 
  -3   8  11     5222.09     5337.73    132.44 o 
  -2   8  11      252.70      202.92     49.79 o 
  -1   8  11    11541.70    11282.42    201.11 o 
   0   8  11       55.10      136.76     47.46 o 
   1   8  11     2875.46     3028.63    121.04 o 
   2   8  11      119.71      167.40     48.70 o 
   3   8  11    10576.02    10684.17    597.83 o 
   4   8  11      222.34      173.70     45.48 o 
   5   8  11     1471.96     1461.95     96.76 o 
   6   8  11       14.75       80.57     45.59 o 
   7   8  11    17773.67    17039.21    346.02 o 
   8   8  11        9.60       34.33     48.66 o 
   9   8  11       17.74       11.59     45.01 o 
  10   8  11      289.84      285.18     63.78 o 
 -10   9  11     6367.56     6071.02    176.09 o 
  -9   9  11      903.52      862.76     87.73 o 
  -8   9  11     1164.37     1140.05     92.68 o 
  -7   9  11       11.70       -4.98     58.01 o 
  -6   9  11    10386.90    10448.72    216.22 o 
  -5   9  11      553.44      499.70     66.56 o 
  -4   9  11      428.31      545.34     63.83 o 
  -3   9  11     1529.06     1533.60     84.49 o 
  -2   9  11    11780.86    11547.52    211.41 o 
  -1   9  11      242.46      290.37     52.05 o 
   0   9  11     3873.39     3761.41    104.39 o 
   1   9  11      200.69      245.57     66.58 o 
   2   9  11     9646.24     9348.99    216.78 o 
   3   9  11      870.25      763.82    135.61 o 
   4   9  11     3048.69     3166.62    121.35 o 
   5   9  11     3083.49     2938.61    128.99 o 
   6   9  11    10972.74    11218.44    256.11 o 
   7   9  11        0.13       26.24     57.19 o 
   8   9  11     5520.65     5570.65    173.26 o 
   9   9  11       23.67       93.52     80.50 o 
 -10  10  11      818.75      859.49     92.02 o 
  -9  10  11      630.44      624.01     82.92 o 
  -8  10  11     1463.45     1377.10     98.87 o 
  -7  10  11     7468.79     7307.46    190.40 o 
  -6  10  11        9.02       13.02     57.67 o 
  -5  10  11     2424.14     2305.79    105.33 o 
  -4  10  11     2466.36     2255.20     99.59 o 
  -3  10  11     5232.24     5442.16    157.69 o 
  -2  10  11      809.65      695.02     64.68 o 
  -1  10  11    13324.08    13094.56    229.31 o 
   0  10  11     3195.76     3272.93     99.96 o 
   1  10  11      966.45      842.68    106.20 o 
   2  10  11      887.69      713.16     95.76 o 
   3  10  11    14961.64    14660.12    301.80 o 
   4  10  11     3023.10     3037.12    122.14 o 
   5  10  11      356.62      363.67     60.45 o 
   6  10  11      825.96      647.74     73.35 o 
   7  10  11     7904.62     8407.36    215.48 o 
   8  10  11     2794.08     2893.82    212.92 o 
   9  10  11       85.93      201.31     70.97 o 
  -9  11  11     4155.09     4007.40    165.03 o 
  -8  11  11     2912.11     2885.27    132.37 o 
  -7  11  11     1928.59     1721.93    105.26 o 
  -6  11  11     2385.99     2281.65    111.53 o 
  -5  11  11     4035.15     4178.83    132.11 o 
  -4  11  11      310.48      344.35     62.95 o 
  -3  11  11     4723.45     4480.14    130.38 o 
  -2  11  11     6426.47     6297.99    150.36 o 
  -1  11  11     1059.67     1067.35     74.72 o 
   0  11  11       44.89       72.05     49.64 o 
   1  11  11    10784.42    10332.16    392.33 o 
   2  11  11     7236.44     7703.23    262.81 o 
   3  11  11      408.49      383.44     81.43 o 
   4  11  11     5438.14     5546.58    182.60 o 
   5  11  11     2968.70     2943.44    191.56 o 
   6  11  11     1841.05     1979.01    160.71 o 
   7  11  11     1507.49     1603.17    105.06 o 
   8  11  11      775.19      897.36     78.21 o 
  -8  12  11     7946.09     7636.88    195.59 o 
  -7  12  11      362.92      460.26     77.43 o 
  -6  12  11      594.37      599.22     77.87 o 
  -5  12  11      113.54      150.71     61.89 o 
  -4  12  11    11313.36    11549.66    338.26 o 
  -3  12  11      486.02      536.43     77.23 o 
  -2  12  11      823.12      756.79     71.45 o 
  -1  12  11     2495.53     2520.39    120.59 o 
   0  12  11    13613.32    13815.07    242.27 o 
   1  12  11      805.66      871.25    113.85 o 
   2  12  11     4688.77     4576.02    199.66 o 
   3  12  11     3040.89     2931.43    140.89 o 
   4  12  11    10929.96    11220.91    628.47 o 
   5  12  11      256.58      290.18     78.96 o 
   6  12  11     3548.64     3375.86    126.63 o 
   7  12  11     1066.93     1190.85    113.49 o 
  -7  13  11     1649.29     1537.32    105.96 o 
  -6  13  11      296.50      197.54     69.13 o 
  -5  13  11     6255.32     6707.72    242.04 o 
  -4  13  11        4.71       17.23     57.89 o 
  -3  13  11     7696.39     7701.67    178.10 o 
  -2  13  11        0.78       15.14     55.02 o 
  -1  13  11     4715.47     4897.03    133.93 o 
   0  13  11      460.29      589.50     66.87 o 
   1  13  11    13934.61    13240.31    558.97 o 
   2  13  11      190.78       20.66     90.85 o 
   3  13  11     1379.67     1588.24    140.21 o 
   4  13  11      289.04      325.07     82.36 o 
   5  13  11    11993.01    11998.42    521.04 o 
   6  13  11      618.18      494.91    245.11 o 
   7  13  11      616.94      754.14    118.13 o 
  -6  14  11      503.16      509.06     80.64 o 
  -5  14  11     1757.52     1500.06    101.09 o 
  -4  14  11     8425.73     8314.94    193.22 o 
  -3  14  11     2654.97     2723.79    115.08 o 
  -2  14  11      169.82      299.44     63.80 o 
  -1  14  11     2307.56     2400.03    104.63 o 
   0  14  11    10195.59    10539.33    208.16 o 
   1  14  11       48.50      131.34     94.35 o 
   2  14  11     1566.26     1455.47    141.25 o 
   3  14  11      396.62      418.19    133.02 o 
   4  14  11     9141.78     8838.42    293.99 o 
   5  14  11      129.62       49.31    123.30 o 
  -5  15  11     3839.29     3803.32    138.47 o 
  -4  15  11       43.33        1.88     63.57 o 
  -3  15  11     2789.81     2860.50    117.47 o 
  -2  15  11     6292.47     6066.05    213.14 o 
  -1  15  11     2677.82     2862.79    177.52 o 
   0  15  11       55.67      113.94     57.32 o 
   1  15  11     4783.99     4472.97    257.07 o 
   2  15  11     2256.04     2269.61    168.76 o 
   3  15  11      854.72     1082.45    337.03 o 
   4  15  11     3323.83     3391.59    183.53 o 
  -2  16  11      194.21      123.17     65.05 o 
  -1  16  11     3156.07     2426.29    111.82 o 
   0  16  11     1124.82     1102.90    104.90 o 
   1  16  11     1971.71     1778.53    159.01 o 
 -10   0  12    14281.95    14933.51    373.76 o 
  -8   0  12      760.83      876.56    180.84 o 
  -6   0  12    13344.20    13542.56    544.03 o 
  -4   0  12       83.60       54.11     51.92 o 
  -2   0  12    11864.58    12123.11    248.48 o 
   0   0  12     6041.37     6004.58    202.87 o 
   2   0  12    14751.46    14803.10    379.21 o 
   4   0  12    19861.70    19273.20    471.11 o 
   6   0  12     7023.51     7366.93    246.27 o 
   8   0  12     6234.14     5906.77    354.96 o 
  10   0  12      882.28      895.76    121.71 o 
 -11   1  12     9343.62     9726.09    332.00 o 
 -10   1  12      162.32      117.53     71.88 o 
  -9   1  12     2502.20     2507.53    107.03 o 
  -8   1  12     1091.42     1098.18     95.35 o 
  -7   1  12     9835.72    10437.05    199.07 o 
  -6   1  12      267.71      220.80     70.97 o 
  -5   1  12     3354.72     3295.89     92.64 o 
  -4   1  12     6985.93     6799.10    122.18 o 
  -3   1  12     2814.51     3035.79     84.11 o 
  -2   1  12      194.00       71.10     34.53 o 
  -1   1  12    13940.15    14234.18    194.87 o 
   0   1  12      356.45      369.17     54.06 o 
   1   1  12       40.99       63.30     44.69 o 
   2   1  12      431.45      475.98     58.48 o 
   3   1  12    18736.27    18177.70    316.56 o 
   4   1  12     1090.32     1092.90     77.80 o 
   5   1  12      438.73      372.67     59.05 o 
   6   1  12     2295.61     2211.37     97.05 o 
   7   1  12    12281.54    11982.84    242.63 o 
   8   1  12       92.11       26.90     52.28 o 
   9   1  12      519.94      446.78     69.24 o 
  10   1  12      331.79      356.30     68.77 o 
  11   1  12     4508.08     4363.96    198.68 o 
 -11   2  12      196.98      188.32     78.90 o 
 -10   2  12     6931.70     7112.76    199.19 o 
  -9   2  12     1583.69     1747.58    113.33 o 
  -8   2  12     1057.72     1146.58    109.87 o 
  -7   2  12     4643.36     4528.40    124.02 o 
  -6   2  12     5479.17     5828.75    126.10 o 
  -5   2  12     3753.76     3944.33    101.61 o 
  -4   2  12       73.14      -16.28     40.96 o 
  -3   2  12     5480.01     5674.20    109.44 o 
  -2   2  12     3064.46     3194.16    100.21 o 
  -1   2  12     1513.75     1626.83     62.35 o 
   0   2  12     5462.36     5235.75    133.93 o 
   1   2  12    12774.63    12486.95    235.93 o 
   2   2  12     6561.11     6752.27    157.22 o 
   3   2  12      304.30      187.94     51.76 o 
   4   2  12     2454.34     2510.51     99.55 o 
   5   2  12     7660.10     7513.26    174.03 o 
   6   2  12     4154.04     4295.10    131.79 o 
   7   2  12      313.13      258.47     58.89 o 
   8   2  12     7179.42     6976.36    174.56 o 
   9   2  12     4732.97     4818.19    148.71 o 
  10   2  12      326.65      335.67     69.56 o 
 -11   3  12     1528.48     1567.55    117.84 o 
 -10   3  12      547.63      426.01     83.90 o 
  -9   3  12       71.61       71.37     68.80 o 
  -8   3  12     9717.56    10088.18    235.33 o 
  -7   3  12     2912.68     3052.51    113.90 o 
  -6   3  12      559.07      542.56     55.84 o 
  -5   3  12      151.87      210.30     46.83 o 
  -4   3  12    12052.71    12361.92    196.93 o 
  -3   3  12       42.01        8.24     37.50 o 
  -2   3  12       74.66      122.56     35.98 o 
  -1   3  12     1271.71     1273.08     60.45 o 
   0   3  12    17806.33    17800.99    307.37 o 
   1   3  12       18.77       12.38     44.74 o 
   2   3  12     2058.48     1953.37     88.56 o 
   3   3  12     6161.84     6514.08    157.26 o 
   4   3  12     3635.52     3459.13    156.86 o 
   5   3  12       47.97       20.17     46.49 o 
   6   3  12     6866.42     6481.21    164.22 o 
   7   3  12     3948.53     4115.99    131.70 o 
   8   3  12     1254.40     1162.71     87.74 o 
   9   3  12      468.37      412.05     70.97 o 
  10   3  12     9752.55     9606.80    487.75 o 
 -11   4  12      570.96      399.01     87.42 o 
 -10   4  12       38.65       52.49     71.04 o 
  -9   4  12     4936.92     5258.54    169.92 o 
  -8   4  12      216.44      113.66     68.45 o 
  -7   4  12     4458.29     4635.63    134.93 o 
  -6   4  12       30.84       12.35     50.83 o 
  -5   4  12     4305.55     4527.81    109.77 o 
  -4   4  12      359.24      335.25     49.09 o 
  -3   4  12    16311.34    15755.21    232.48 o 
  -2   4  12      108.60      148.72     36.71 o 
  -1   4  12     3505.98     3596.10     82.41 o 
   0   4  12      306.04      258.37     57.61 o 
   1   4  12     9884.47     9825.82    200.51 o 
   2   4  12      276.76      204.30     48.86 o 
   3   4  12      267.94      367.53     57.17 o 
   4   4  12     1100.37     1066.50     75.98 o 
   5   4  12    12017.66    12000.18    239.78 o 
   6   4  12       81.47       55.67     52.63 o 
   7   4  12     2098.56     1996.77    106.35 o 
   8   4  12        3.79      -11.45     53.86 o 
   9   4  12    10131.21    10019.79    376.62 o 
  10   4  12       33.05      -42.76     55.05 o 
 -11   5  12      517.39      553.29     92.11 o 
 -10   5  12      609.29      699.28     91.13 o 
  -9   5  12      204.25      111.96     72.95 o 
  -8   5  12     5372.16     5605.32    169.56 o 
  -7   5  12      561.01      447.73     67.25 o 
  -6   5  12      126.02       60.41     55.31 o 
  -5   5  12      579.15      581.25     66.40 o 
  -4   5  12    18796.11    19060.75    272.94 o 
  -3   5  12      261.70      277.02     56.70 o 
  -2   5  12     1730.37     1653.00     71.36 o 
  -1   5  12     1777.73     1534.93     62.52 o 
   0   5  12    10295.46    10645.83    233.41 o 
   1   5  12     2465.72     2417.13     94.22 o 
   2   5  12     2105.96     2200.15     92.05 o 
   3   5  12      688.13      694.42     65.58 o 
   4   5  12     7499.46     7833.29    210.12 o 
   5   5  12       83.09       82.88     51.98 o 
   6   5  12     8607.83     8598.20    197.49 o 
   7   5  12      336.54      321.14     64.68 o 
   8   5  12     1840.12     1633.03    139.79 o 
   9   5  12      229.79      163.63     62.56 o 
  10   5  12     9130.52     9560.29    244.56 o 
 -11   6  12       39.59       23.96     77.93 o 
 -10   6  12     4035.24     4118.03    159.95 o 
  -9   6  12     2892.74     2998.41    125.00 o 
  -8   6  12       25.01       10.59     59.16 o 
  -7   6  12     4054.69     4178.68    132.82 o 
  -6   6  12     3528.37     3352.32    130.51 o 
  -5   6  12     5366.37     5497.18    144.83 o 
  -4   6  12      150.87       53.79     51.46 o 
  -3   6  12     8424.95     8512.40    220.25 o 
  -2   6  12     7531.82     7243.46    136.14 o 
  -1   6  12     4309.73     4662.48    103.32 o 
   0   6  12      183.49      151.95     49.05 o 
   1   6  12     6807.66     6922.57    178.10 o 
   2   6  12     5130.18     4968.93    135.25 o 
   3   6  12       78.44      108.98     51.49 o 
   4   6  12     1186.98     1146.01     82.27 o 
   5   6  12     6651.23     6449.48    164.49 o 
   6   6  12     1708.19     1623.13    133.10 o 
   7   6  12     1045.41      936.72    101.17 o 
   8   6  12     1887.23     1831.66    116.88 o 
   9   6  12     6434.90     6523.88    192.78 o 
  10   6  12       65.60       78.39     58.01 o 
 -10   7  12       22.55      -28.47     75.82 o 
  -9   7  12     1582.57     1452.37    102.37 o 
  -8   7  12     4048.77     4537.64    151.68 o 
  -7   7  12     5842.71     6047.47    210.76 o 
  -6   7  12      289.91      304.49     65.10 o 
  -5   7  12     5482.08     5616.95    193.81 o 
  -4   7  12     4720.97     4985.52    135.34 o 
  -3   7  12     2616.64     2679.79     99.77 o 
  -2   7  12      594.61      571.70     62.45 o 
  -1   7  12    10883.91    10825.12    175.26 o 
   0   7  12     6652.03     7216.05    167.89 o 
   1   7  12      298.29      287.49     55.49 o 
   2   7  12     1976.90     1832.17    100.56 o 
   3   7  12    12826.72    12760.08    250.89 o 
   4   7  12      855.96      886.15     75.46 o 
   5   7  12      163.11      204.64     54.32 o 
   6   7  12     1305.54     1342.32    124.40 o 
   7   7  12     6633.46     6703.32    190.47 o 
   8   7  12      124.01      169.76     66.82 o 
   9   7  12      256.86      117.74     48.48 o 
 -10   8  12     7002.93     7063.53    207.96 o 
  -9   8  12      231.66      141.14     71.11 o 
  -8   8  12      832.65      933.34    100.53 o 
  -7   8  12      162.42      162.68     65.70 o 
  -6   8  12    14423.44    14290.22    267.55 o 
  -5   8  12       15.11        9.14     55.90 o 
  -4   8  12      515.46      519.75     66.64 o 
  -3   8  12     1517.71     1479.17     85.05 o 
  -2   8  12    15090.82    15593.85    265.85 o 
  -1   8  12      127.49      125.50     48.52 o 
   0   8  12     2060.65     1975.06    138.17 o 
   1   8  12      926.99      963.23     74.72 o 
   2   8  12    11502.01    11855.92    294.15 o 
   3   8  12       94.29       86.09     44.51 o 
   4   8  12     4023.04     4100.48    162.95 o 
   5   8  12       23.39       52.14     41.53 o 
   6   8  12     5670.12     6151.04    180.56 o 
   7   8  12      195.93      164.84     51.78 o 
   8   8  12     5573.24     5784.12    179.77 o 
   9   8  12      457.76      455.15     81.11 o 
  -9   9  12     3229.01     2648.44    153.38 o 
  -8   9  12      920.67      929.37    110.45 o 
  -7   9  12     6691.62     6651.34    181.98 o 
  -6   9  12       98.50       40.46     61.29 o 
  -5   9  12     6837.91     6824.16    167.39 o 
  -4   9  12       45.20       76.63     54.58 o 
  -3   9  12     3200.48     3365.96    114.74 o 
  -2   9  12       51.02       99.68     52.22 o 
  -1   9  12    16267.04    15978.99    267.81 o 
   0   9  12        8.30       13.29     82.59 o 
   1   9  12      478.70      418.50     96.21 o 
   2   9  12     1278.27     1214.71     93.09 o 
   3   9  12    15614.21    16479.48    335.24 o 
   4   9  12      757.64      747.17    103.19 o 
   5   9  12       29.44      -25.32     54.48 o 
   6   9  12       73.03       76.39     39.06 o 
   7   9  12     9845.62    10114.58    246.85 o 
   8   9  12      117.89      132.17     62.19 o 
  -9  10  12     2970.41     2911.14    137.76 o 
  -8  10  12      137.53       44.50     66.84 o 
  -7  10  12      862.58      677.20     81.67 o 
  -6  10  12     8927.95     9128.51    206.45 o 
  -5  10  12     2387.81     2469.83    183.80 o 
  -4  10  12      174.96      139.79     59.96 o 
  -3  10  12     2217.39     2107.23    101.17 o 
  -2  10  12     8638.25     8633.17    182.49 o 
  -1  10  12      130.50      168.41     53.81 o 
   0  10  12     2331.36     2245.44    201.77 o 
   1  10  12     2579.56     2395.60    155.11 o 
   2  10  12     7510.64     7869.82    301.91 o 
   3  10  12        6.42      -36.62     95.65 o 
   4  10  12     4193.43     4403.14    308.62 o 
   5  10  12     3461.15     3343.09    129.39 o 
   6  10  12     3133.46     3052.74    126.28 o 
   7  10  12       82.00      -36.40     42.43 o 
   8  10  12     1807.78     1651.71    135.20 o 
  -8  11  12     7717.42     7573.14    281.95 o 
  -7  11  12     2685.07     2920.58    150.36 o 
  -6  11  12        0.89      -26.96     60.69 o 
  -5  11  12     1918.02     1860.63    106.44 o 
  -4  11  12     5948.40     5644.68    152.14 o 
  -3  11  12     2345.24     2207.05    106.36 o 
  -2  11  12     1111.21     1162.41     80.50 o 
  -1  11  12     3167.06     3423.61    112.91 o 
   0  11  12     6075.49     6126.12    240.76 o 
   1  11  12      150.39       79.70    149.46 o 
   2  11  12     3636.18     3697.49    189.13 o 
   3  11  12     5192.89     5066.55    236.89 o 
   4  11  12     3081.97     2941.07    223.76 o 
   5  11  12        0.25       87.12     46.08 o 
   6  11  12     3228.47     3463.53    120.95 o 
   7  11  12     2774.86     2803.12    175.37 o 
  -7  12  12     3147.23     3042.78    134.86 o 
  -6  12  12     1072.02      991.79     90.34 o 
  -5  12  12     4352.51     4456.65    141.84 o 
  -4  12  12      204.12      204.72     65.55 o 
  -3  12  12     5635.48     5353.81    148.34 o 
  -2  12  12      421.82      390.50     64.52 o 
  -1  12  12     1194.45     1289.23    123.18 o 
   0  12  12      774.59      566.02    110.43 o 
   1  12  12    11120.81    11236.60    342.80 o 
   2  12  12     1143.41     1224.34    135.75 o 
   3  12  12       52.46       43.02     84.98 o 
   4  12  12      415.20      631.26     87.85 o 
   5  12  12     6585.95     6764.12    222.36 o 
   6  12  12     1453.63     1674.58    114.44 o 
  -6  13  12       87.12      153.66     70.59 o 
  -5  13  12      267.28      290.50     71.60 o 
  -4  13  12    11657.32    11959.42    242.60 o 
  -3  13  12       80.56      209.17     65.49 o 
  -2  13  12      630.52      574.14     73.74 o 
  -1  13  12      812.43      843.36     92.03 o 
   0  13  12     6827.73     6684.21    259.98 o 
   1  13  12      119.85       90.43     89.99 o 
   2  13  12     1305.08     1101.92    136.47 o 
   3  13  12        6.47       65.59     91.51 o 
   4  13  12     3771.25     3723.01    242.12 o 
   5  13  12       66.79      154.39     81.48 o 
  -4  14  12      337.96      288.39     72.37 o 
  -3  14  12     4149.78     4030.68    136.71 o 
  -2  14  12     1466.90     1511.77    118.00 o 
  -1  14  12     1277.43     1166.89    105.20 o 
   0  14  12      436.59      230.78    105.58 o 
   1  14  12     6573.71     6497.38    275.00 o 
   2  14  12      816.43      674.06    123.05 o 
   3  14  12      122.99      199.66     97.85 o 
  -1  15  12     3174.88     2979.58    142.69 o 
   0  15  12     4274.06     4228.06    222.69 o 
   1  15  12      506.55      385.60    146.47 o 
  -9   0  13     7049.17     7301.95    242.50 o 
  -7   0  13     7914.43     8488.61    251.36 o 
  -5   0  13     6723.43     6810.59    386.35 o 
  -3   0  13      969.90     1286.52     88.83 o 
  -1   0  13     9245.87     9663.11    283.66 o 
   1   0  13       36.80       21.37     66.80 o 
   3   0  13    22268.58    22249.74    583.63 o 
   5   0  13     1253.55     1079.87    118.23 o 
   7   0  13     8160.08     8313.65    279.98 o 
   9   0  13     2217.37     1977.10    154.72 o 
 -10   1  13     8229.78     8251.79    217.57 o 
  -9   1  13      585.46      610.85     85.57 o 
  -8   1  13        0.08      -18.15     53.54 o 
  -7   1  13      906.59      922.21     84.78 o 
  -6   1  13    10964.86    11566.86    211.63 o 
  -5   1  13      166.55      130.09     46.94 o 
  -4   1  13     1344.01     1372.48     77.62 o 
  -3   1  13     1269.46     1244.89     61.88 o 
  -2   1  13     6217.40     6692.33    120.72 o 
  -1   1  13        3.90      -28.79     52.97 o 
   0   1  13     4778.23     4923.76    134.91 o 
   1   1  13      688.28      748.53     69.34 o 
   2   1  13     3924.36     4334.67    129.29 o 
   3   1  13     1057.43      876.31     75.33 o 
   4   1  13    10349.85     9949.07    211.88 o 
   5   1  13     1448.81     1257.68     87.38 o 
   6   1  13     3968.46     4002.37    130.18 o 
   7   1  13      536.00      576.10     71.47 o 
   8   1  13    11057.83    10792.39    236.30 o 
   9   1  13      840.80      738.04     81.24 o 
  10   1  13      729.44      793.05    124.31 o 
 -10   2  13      312.29      393.82     83.90 o 
  -9   2  13     3044.32     3055.96    137.32 o 
  -8   2  13     6861.34     7526.44    199.87 o 
  -7   2  13     2883.63     3202.01    109.31 o 
  -6   2  13      452.90      594.47     65.81 o 
  -5   2  13     4996.49     5091.27    119.25 o 
  -4   2  13     3260.23     3408.92     96.75 o 
  -3   2  13     2441.20     2367.50     87.29 o 
  -2   2  13     2072.98     2044.59     69.57 o 
  -1   2  13     6338.53     6254.45    153.06 o 
   0   2  13     4853.99     5075.82    137.52 o 
   1   2  13      135.62      137.58     58.05 o 
   2   2  13     2503.79     2443.30    100.42 o 
   3   2  13     7580.45     7411.63    201.92 o 
   4   2  13     3368.44     3509.80    118.58 o 
   5   2  13     1076.71     1038.17     79.75 o 
   6   2  13     3280.66     2836.91    110.88 o 
   7   2  13    11364.16    10813.24    311.07 o 
   8   2  13      782.36      779.19     80.17 o 
   9   2  13     1845.68     1692.60    105.48 o 
 -10   3  13     3169.94     3644.59    150.43 o 
  -9   3  13     1628.83     1784.36    119.29 o 
  -8   3  13        1.78      -41.17     65.57 o 
  -7   3  13     6318.59     6180.81    178.57 o 
  -6   3  13     3566.11     3835.54    107.53 o 
  -5   3  13     1392.06     1572.72    118.78 o 
  -4   3  13        6.63        7.46     43.08 o 
  -3   3  13    14487.64    14726.38    291.77 o 
  -2   3  13     2690.03     2858.55     83.69 o 
  -1   3  13     2939.25     3030.35    105.03 o 
   0   3  13     3431.89     3355.58    110.87 o 
   1   3  13    12512.84    12576.64    244.32 o 
   2   3  13     1033.41     1066.51     96.64 o 
   3   3  13      184.08      153.63     54.67 o 
   4   3  13     6845.90     6446.81    164.32 o 
   5   3  13     9883.04     9591.09    257.14 o 
   6   3  13      338.88      423.86     65.81 o 
   7   3  13     1032.37      965.27     91.68 o 
   8   3  13     2755.42     2650.16    118.00 o 
   9   3  13     4022.81     4245.86    180.78 o 
 -10   4  13       17.04       -2.86     87.75 o 
  -9   4  13      145.77       27.23     69.91 o 
  -8   4  13     7643.91     7851.28    285.40 o 
  -7   4  13      302.75      225.42     64.55 o 
  -6   4  13     1152.43     1196.24     85.11 o 
  -5   4  13      263.69      259.18     60.62 o 
  -4   4  13    16364.93    16902.59    251.54 o 
  -3   4  13       74.09       49.62     41.86 o 
  -2   4  13     4581.77     4626.09    106.73 o 
  -1   4  13      633.61      667.39     97.77 o 
   0   4  13    12257.44    12259.75    238.33 o 
   1   4  13      357.89      265.64     56.11 o 
   2   4  13     8240.04     7873.47    206.66 o 
   3   4  13      329.82      437.64     63.38 o 
   4   4  13     5681.90     5983.22    156.91 o 
   5   4  13      367.45      325.79     61.41 o 
   6   4  13     8369.99     8505.64    199.18 o 
   7   4  13      253.93      308.89     64.45 o 
   8   4  13     1349.83     1242.78     93.03 o 
   9   4  13        1.88      -27.18     57.78 o 
 -10   5  13      664.42      644.26     95.16 o 
  -9   5  13     5607.10     6262.54    197.33 o 
  -8   5  13       84.19       67.26     69.89 o 
  -7   5  13     7742.19     8268.91    309.35 o 
  -6   5  13      355.47      380.94     67.29 o 
  -5   5  13     3869.37     3982.40    123.81 o 
  -4   5  13      597.38      535.66     65.84 o 
  -3   5  13    13941.29    13471.71    211.43 o 
  -2   5  13     1546.29     1453.79     71.14 o 
  -1   5  13      393.40      381.72     67.55 o 
   0   5  13      233.71      218.23     60.09 o 
   1   5  13    20631.45    20441.41    352.05 o 
   2   5  13      544.16      545.69     65.87 o 
   3   5  13       17.62       54.37     52.30 o 
   4   5  13      416.37      417.51     64.05 o 
   5   5  13     8887.11     9035.54    302.66 o 
   6   5  13        5.86      -50.52     50.52 o 
   7   5  13     1876.63     1953.76    110.67 o 
   8   5  13      416.66      387.20     69.31 o 
   9   5  13     5300.82     5103.53    177.31 o 
  -9   6  13     1510.99     1304.89    113.30 o 
  -8   6  13     4642.06     4814.03    149.49 o 
  -7   6  13     1115.39     1078.75     87.19 o 
  -6   6  13      642.71      637.46     75.12 o 
  -5   6  13     3136.99     3232.81    117.70 o 
  -4   6  13    10244.79    10669.66    246.14 o 
  -3   6  13      861.14      840.15     71.82 o 
  -2   6  13     6058.04     5731.73    158.56 o 
  -1   6  13     7773.20     7596.11    196.66 o 
   0   6  13    10206.29    10738.98    220.16 o 
   1   6  13      177.12      150.71     66.23 o 
   2   6  13     4097.93     4205.41    128.54 o 
   3   6  13     4455.57     4608.78    157.05 o 
   4   6  13     2932.49     3077.75    116.15 o 
   5   6  13      122.49      113.58     54.57 o 
   6   6  13     5412.58     5153.73    153.20 o 
   7   6  13     1868.93     1834.41    150.63 o 
   8   6  13      151.88      105.74     55.21 o 
   9   6  13     1313.90     1234.94    119.07 o 
  -9   7  13      928.36      779.60     99.68 o 
  -8   7  13      218.56      208.96     71.01 o 
  -7   7  13      953.07      864.20     84.42 o 
  -6   7  13     7694.03     7725.72    184.73 o 
  -5   7  13      164.34      208.77     61.88 o 
  -4   7  13      653.97      606.88     69.99 o 
  -3   7  13     6155.56     6224.58    266.59 o 
  -2   7  13     6331.32     6541.45    152.93 o 
  -1   7  13     1057.17      870.16    174.12 o 
   0   7  13     6309.67     6156.76    287.32 o 
   1   7  13     5437.35     5879.11    308.03 o 
   2   7  13     3830.38     3878.50    236.22 o 
   3   7  13      235.67      158.04     53.29 o 
   4   7  13     4085.26     4214.43    176.98 o 
   5   7  13     2249.69     2321.60    129.65 o 
   6   7  13     1697.53     1538.93    116.28 o 
   7   7  13      203.82      192.26     68.01 o 
   8   7  13     5210.03     5154.24    171.31 o 
  -9   8  13     1961.43     1812.67    113.80 o 
  -8   8  13       20.70       -9.98     64.48 o 
  -7   8  13     4788.03     5182.88    155.53 o 
  -6   8  13      218.35      139.54     65.20 o 
  -5   8  13     9563.69     9639.47    264.22 o 
  -4   8  13      154.71      235.95     77.45 o 
  -3   8  13     2435.87     2603.58    101.75 o 
  -2   8  13       87.71       25.47     51.14 o 
  -1   8  13    10516.55    10111.67    314.93 o 
   0   8  13     1336.92     1406.97    166.65 o 
   1   8  13       34.45      -15.34     54.60 o 
   2   8  13       67.42      169.49     60.34 o 
   3   8  13     9879.83    10164.63    242.61 o 
   4   8  13      279.72      344.93     59.97 o 
   5   8  13      850.08      715.66    105.13 o 
   6   8  13       24.70       36.68     60.04 o 
   7   8  13     6156.47     6382.71    190.78 o 
   8   8  13        5.37      139.65     95.75 o 
  -8   9  13       35.65       28.20     69.37 o 
  -7   9  13       55.88      124.09     81.54 o 
  -6   9  13    10092.05    10362.12    260.15 o 
  -5   9  13      273.97      206.35     67.16 o 
  -4   9  13      617.02      578.08     72.26 o 
  -3   9  13       17.00      -18.16     54.07 o 
  -2   9  13     6890.97     6740.33    185.88 o 
  -1   9  13        4.09       -9.61     82.50 o 
   0   9  13     2915.79     2824.49    171.52 o 
   1   9  13      143.47      158.84    165.15 o 
   2   9  13     7304.37     7274.13    327.31 o 
   3   9  13      384.58      446.95     70.33 o 
   4   9  13     9148.93     9347.54    427.76 o 
   5   9  13      274.12      231.45     60.79 o 
   6   9  13     1105.10     1182.17     96.83 o 
   7   9  13       66.56       72.16     59.99 o 
  -7  10  13     2333.23     2359.56    124.94 o 
  -6  10  13       10.61      -59.11     62.08 o 
  -5  10  13     2623.50     2573.17    119.98 o 
  -4  10  13     3088.31     3258.43    121.63 o 
  -3  10  13     1603.96     1647.73     97.11 o 
  -2  10  13      337.94      177.14     70.50 o 
  -1  10  13     5895.38     6075.45    240.60 o 
   0  10  13     1001.21     1073.38    132.81 o 
   1  10  13       77.02       45.37     87.14 o 
   2  10  13     1025.92      842.22    119.44 o 
   3  10  13     7176.14     7376.42    269.55 o 
   4  10  13       68.07      -29.90     55.31 o 
   5  10  13      616.54      660.57     71.23 o 
   6  10  13     2886.79     2652.82    230.41 o 
  -6  11  13     4032.35     4131.64    164.34 o 
  -5  11  13     3082.92     3260.09    180.13 o 
  -4  11  13      126.56      155.15     63.53 o 
  -3  11  13     3432.71     3475.59    123.73 o 
  -2  11  13     4334.43     4394.66    156.29 o 
  -1  11  13      622.91      672.77    121.38 o 
   0  11  13     1522.99     1275.29    139.57 o 
   1  11  13     4542.62     4648.02    218.99 o 
   2  11  13      671.16      567.64    130.03 o 
   3  11  13      219.76      202.97     96.91 o 
   4  11  13     2035.92     2540.02    234.45 o 
   5  11  13     5554.38     5152.39    400.41 o 
  -5  12  13      785.91      668.44     83.49 o 
  -4  12  13     4996.83     4658.82    203.92 o 
  -3  12  13       81.88       22.78     61.07 o 
  -2  12  13      662.13      621.02     91.35 o 
  -1  12  13      269.14      270.42    111.32 o 
   0  12  13     3490.77     3593.29    198.88 o 
   1  12  13       20.12      -71.30     89.82 o 
   2  12  13     5801.69     5856.31    439.41 o 
   3  12  13     1128.74      989.41    158.43 o 
   4  12  13     2526.79     2737.97    180.82 o 
  -4  13  13      211.02      135.52     73.92 o 
  -3  13  13     7438.79     7315.71    182.08 o 
  -2  13  13      108.49      166.44     77.31 o 
  -1  13  13      752.78      630.36    130.58 o 
   0  13  13      172.84      188.72    107.04 o 
   1  13  13     7437.51     7420.69    280.43 o 
   2  13  13        4.42      123.47    101.75 o 
   3  13  13       35.46       20.92    118.07 o 
  -8   0  14      420.34      339.19     97.41 o 
  -6   0  14    13575.98    14506.70    355.59 o 
  -4   0  14     2869.76     2748.05    198.78 o 
  -2   0  14     9072.76     9393.04    284.99 o 
   0   0  14     4194.48     3991.46    201.02 o 
   2   0  14     2590.47     2977.79    330.30 o 
   4   0  14     9207.15     9257.21    293.99 o 
   6   0  14      671.21      738.44    130.78 o 
   8   0  14    13615.39    13421.82    393.50 o 
  -9   1  14     7215.86     7311.62    203.28 o 
  -8   1  14      813.06      712.82     89.63 o 
  -7   1  14     2151.03     2489.00    105.99 o 
  -6   1  14     1009.23      902.24     75.94 o 
  -5   1  14    12281.48    12706.38    226.21 o 
  -4   1  14     2052.54     2262.29     84.99 o 
  -3   1  14      859.04     1069.65     75.51 o 
  -2   1  14      493.51      491.78     63.73 o 
  -1   1  14    11076.07    11171.56    227.59 o 
   0   1  14     1155.66     1283.31     85.30 o 
   1   1  14        2.60       -8.33     48.85 o 
   2   1  14     1271.02     1359.01     87.90 o 
   3   1  14    10690.90    10813.56    266.20 o 
   4   1  14      846.33      854.82     77.39 o 
   5   1  14     2442.14     2436.08    111.03 o 
   6   1  14     2239.06     2020.34    108.91 o 
   7   1  14    11082.84    11159.39    395.78 o 
   8   1  14      132.14      130.84     64.04 o 
  -9   2  14     1778.33     1907.31    123.02 o 
  -8   2  14      290.13      352.42     83.07 o 
  -7   2  14     3908.06     4136.21    146.65 o 
  -6   2  14     9806.53    10763.88    206.91 o 
  -5   2  14      419.88      467.97     58.93 o 
  -4   2  14      314.79      339.11     58.21 o 
  -3   2  14     4476.40     4600.98    162.44 o 
  -2   2  14     6248.45     6671.92    164.09 o 
  -1   2  14      212.32      118.54     52.83 o 
   0   2  14     2955.07     2877.56    108.12 o 
   1   2  14     5069.58     5301.56    145.18 o 
   2   2  14     2104.47     2309.71    104.63 o 
   3   2  14       10.70        2.98     50.63 o 
   4   2  14     5231.92     5427.36    153.71 o 
   5   2  14     6421.94     5927.37    163.89 o 
   6   2  14      311.98      374.42     65.53 o 
   7   2  14     1588.01     1437.87    141.52 o 
   8   2  14     5616.06     5415.97    163.99 o 
  -9   3  14     1432.31     1367.57    111.00 o 
  -8   3  14     6617.48     6994.88    197.89 o 
  -7   3  14     1368.94     1358.60    105.52 o 
  -6   3  14      783.49      768.42    105.38 o 
  -5   3  14     1873.38     1884.81     94.42 o 
  -4   3  14     7102.30     7588.33    154.04 o 
  -3   3  14      916.01      874.45     79.86 o 
  -2   3  14     5405.91     5089.05    244.13 o 
  -1   3  14     1733.25     1719.34     94.09 o 
   0   3  14     4799.97     5104.22    142.12 o 
   1   3  14      258.75      197.29     57.69 o 
   2   3  14     8831.99     8720.56    197.33 o 
   3   3  14     1505.43     1636.90     94.71 o 
   4   3  14     2440.58     2508.43    108.06 o 
   5   3  14      379.32      339.77     64.81 o 
   6   3  14     5917.77     6009.69    166.00 o 
   7   3  14      892.24      909.46     84.42 o 
   8   3  14      210.05      226.91     64.89 o 
  -9   4  14     3870.63     4416.05    194.71 o 
  -8   4  14      131.44      109.78    119.93 o 
  -7   4  14     4467.50     4436.19    184.53 o 
  -6   4  14      104.65       36.00     59.78 o 
  -5   4  14      918.30     1117.58     85.30 o 
  -4   4  14        2.27      -51.95     51.95 o 
  -3   4  14    11155.36    11535.89    216.95 o 
  -2   4  14      555.67      568.81    142.73 o 
  -1   4  14       41.80      170.68     61.53 o 
   0   4  14       26.22       36.64     48.00 o 
   1   4  14    16911.94    17105.44    313.17 o 
   2   4  14        7.46       33.93     51.59 o 
   3   4  14      557.65      501.68     67.18 o 
   4   4  14      931.48      902.32     79.66 o 
   5   4  14     8436.79     8623.53    203.86 o 
   6   4  14        9.67       30.18     54.43 o 
   7   4  14      780.38      688.99     79.12 o 
   8   4  14       29.30       17.63     58.76 o 
  -9   5  14      299.73      185.34     81.06 o 
  -8   5  14     6512.71     6715.93    339.41 o 
  -7   5  14        7.81      -27.48     67.10 o 
  -6   5  14      518.39      549.09     74.34 o 
  -5   5  14      674.28      693.44     75.79 o 
  -4   5  14     7259.11     7394.14    171.52 o 
  -3   5  14       68.88       52.54     66.93 o 
  -2   5  14     4466.68     4524.69    152.94 o 
  -1   5  14     1165.60     1305.10    109.85 o 
   0   5  14     8046.05     9010.16    200.01 o 
   1   5  14       31.36        0.90     47.62 o 
   2   5  14     7096.67     6922.18    173.77 o 
   3   5  14      678.10      698.91     73.66 o 
   4   5  14     2080.74     2255.36    111.75 o 
   5   5  14       21.19      -26.06     53.07 o 
   6   5  14     5808.17     5601.60    160.05 o 
   7   5  14      189.88      170.69     62.47 o 
  -8   6  14        6.37       21.83    117.09 o 
  -7   6  14     3460.75     3553.63    129.53 o 
  -6   6  14     1611.36     1645.52    101.17 o 
  -5   6  14       91.69       94.50     59.66 o 
  -4   6  14      850.67      716.24     76.02 o 
  -3   6  14     9646.01     9667.40    234.24 o 
  -2   6  14     3308.72     3344.22    184.92 o 
  -1   6  14       14.94       65.76     71.51 o 
   0   6  14     1754.85     1754.75    103.71 o 
   1   6  14    11067.88    11790.65    297.70 o 
   2   6  14     1316.47     1322.55     88.34 o 
   3   6  14      237.39      162.26     54.86 o 
   4   6  14     2982.08     2974.74    114.42 o 
   5   6  14     7073.30     7120.79    182.91 o 
   6   6  14       72.75       11.45     50.53 o 
   7   6  14     1121.18      956.01    109.16 o 
  -8   7  14     1632.45     1462.15    104.43 o 
  -7   7  14     2298.27     2567.63    119.02 o 
  -6   7  14       13.77      -10.94     65.74 o 
  -5   7  14     5058.92     5286.66    151.81 o 
  -4   7  14     2069.25     2067.16    105.86 o 
  -3   7  14      190.83      143.79     69.47 o 
  -2   7  14     2128.29     2036.70    163.66 o 
  -1   7  14     9174.52     9379.24    342.26 o 
   0   7  14     2559.13     2694.73    216.71 o 
   1   7  14        8.05        4.86     47.11 o 
   2   7  14     2662.46     2517.20    126.54 o 
   3   7  14     5933.73     6423.01    168.92 o 
   4   7  14     1888.53     1967.92     98.79 o 
   5   7  14      449.29      398.99     93.69 o 
   6   7  14     2383.23     1878.12    169.29 o 
   7   7  14     4338.61     4555.57    162.83 o 
  -7   8  14        8.51        6.72     66.44 o 
  -6   8  14     9632.04    10157.75    231.90 o 
  -5   8  14      115.12      131.25     65.41 o 
  -4   8  14     2268.96     1946.09    105.99 o 
  -3   8  14     1415.07     1531.59    148.07 o 
  -2   8  14     8486.04     8763.75    300.52 o 
  -1   8  14       65.75       56.62     91.79 o 
   0   8  14     6206.73     5955.59    240.85 o 
   1   8  14     1801.14     1682.90    191.31 o 
   2   8  14     3573.72     3884.26    138.99 o 
   3   8  14      106.25      166.03     67.96 o 
   4   8  14     7373.83     7743.48    211.18 o 
   5   8  14      887.77      792.88    112.20 o 
   6   8  14      463.56      626.62     75.24 o 
  -6   9  14       46.21       25.77     66.91 o 
  -5   9  14     7994.47     7781.55    192.71 o 
  -4   9  14      596.63      668.62     78.07 o 
  -3   9  14      822.88     1026.60    135.72 o 
  -2   9  14       51.25       -9.44     94.44 o 
  -1   9  14     8885.55     8736.12    300.54 o 
   0   9  14       72.30      107.98     95.63 o 
   1   9  14      105.65      233.15    118.07 o 
   2   9  14      301.71      405.13    147.96 o 
   3   9  14    10928.67    11904.35    600.82 o 
   4   9  14       45.64       74.57     46.27 o 
   5   9  14     1820.72     1661.14     95.55 o 
  -5  10  14      862.62      979.31     91.65 o 
  -4  10  14      576.00      630.85     81.15 o 
  -3  10  14     3516.87     3669.92    239.88 o 
  -2  10  14     5878.06     6192.34    273.51 o 
  -1  10  14        7.98       53.14     97.15 o 
   0  10  14     2910.65     2797.10    279.49 o 
   1  10  14      996.82      851.08    128.68 o 
   2  10  14     2259.17     2395.88    178.09 o 
   3  10  14     1039.06      944.61    131.05 o 
   4  10  14     6389.33     6383.79    288.45 o 
  -4  11  14     5300.23     5659.18    233.63 o 
  -3  11  14      811.09      860.28    135.01 o 
  -2  11  14     1282.90     1131.47    144.35 o 
  -1  11  14     2479.61     2581.96    192.11 o 
   0  11  14     1511.33     1692.84    255.57 o 
   1  11  14        1.64      -91.52    103.87 o 
   2  11  14     3433.79     3522.73    240.63 o 
   3  11  14     3164.58     3546.28    204.76 o 
  -2  12  14      351.71      390.37    119.22 o 
  -1  12  14      205.50      162.04    111.30 o 
   0  12  14       29.45       57.56    104.18 o 
   1  12  14     8115.76     8463.59    309.49 o 
  -7   0  15      465.22      547.85    104.48 o 
  -5   0  15     9153.66     9972.38    276.67 o 
  -3   0  15      856.00     1131.40    161.41 o 
  -1   0  15     9100.67     9975.57    305.19 o 
   1   0  15      303.09      218.21     81.38 o 
   3   0  15     6018.05     6540.94    287.71 o 
   5   0  15     2340.39     2390.32    164.28 o 
   7   0  15     4450.05     4612.28    345.25 o 
  -8   1  15     1075.21      902.40     98.34 o 
  -7   1  15      584.78      470.53     87.30 o 
  -6   1  15     5648.67     6212.69    152.58 o 
  -5   1  15      167.20      265.89     96.64 o 
  -4   1  15     3119.28     3244.25    174.87 o 
  -3   1  15      885.50      955.30    152.47 o 
  -2   1  15     7190.54     7568.76    202.29 o 
  -1   1  15       20.59      -47.68     47.68 o 
   0   1  15     4446.08     4588.81    137.14 o 
   1   1  15     2151.57     2282.27    106.59 o 
   2   1  15     1304.50     1336.25     90.33 o 
   3   1  15      268.44      299.29     61.98 o 
   4   1  15     8380.46     8623.68    204.00 o 
   5   1  15      550.56      577.59     72.43 o 
   6   1  15      361.56      412.20     68.16 o 
   7   1  15      344.22      352.69     69.86 o 
  -8   2  15     2504.84     2578.05    138.30 o 
  -7   2  15      719.66      653.58     90.53 o 
  -6   2  15      163.18      112.17     70.54 o 
  -5   2  15     7984.06     8363.20    276.77 o 
  -4   2  15     1960.83     1978.10    188.32 o 
  -3   2  15        8.25      -69.16    132.90 o 
  -2   2  15     3326.69     3496.60    135.85 o 
  -1   2  15     6250.01     6468.93    165.99 o 
   0   2  15     2174.59     2555.64    141.08 o 
   1   2  15      300.60      286.35     66.01 o 
   2   2  15     3177.63     3240.10    119.30 o 
   3   2  15     3689.06     4060.62    133.66 o 
   4   2  15     1003.62      961.92     85.23 o 
   5   2  15     2232.26     2253.51    113.35 o 
   6   2  15     2866.25     3223.49    125.59 o 
   7   2  15     2656.23     3094.75    125.65 o 
  -8   3  15      321.54      216.52     82.62 o 
  -7   3  15     6021.91     7109.06    198.36 o 
  -6   3  15     2209.03     2269.55    136.85 o 
  -5   3  15      235.28      281.77     75.34 o 
  -4   3  15     1451.35     1471.88    221.65 o 
  -3   3  15     7011.77     7105.07    194.71 o 
  -2   3  15      830.84      835.63     84.68 o 
  -1   3  15       92.79      -13.72     53.57 o 
   0   3  15     1199.17     1144.59     99.45 o 
   1   3  15     7033.80     7823.86    186.77 o 
   2   3  15     1228.24     1353.96     90.33 o 
   3   3  15      824.88      935.92     97.08 o 
   4   3  15     1544.60     1575.93     99.72 o 
   5   3  15     6079.30     6183.02    188.09 o 
   6   3  15       59.04      125.68     59.40 o 
  -7   4  15        3.70      -68.83     68.83 o 
  -6   4  15     2017.88     2040.18    121.59 o 
  -5   4  15      157.09      121.72     61.92 o 
  -4   4  15     5303.16     5939.65    238.58 o 
  -3   4  15      155.19      -12.16    159.92 o 
  -2   4  15     6891.28     7520.94    200.61 o 
  -1   4  15      145.37       86.53     76.13 o 
   0   4  15     3387.79     3476.34    135.67 o 
   1   4  15        8.20      -30.09     42.31 o 
   2   4  15    11070.36    11178.06    237.30 o 
   3   4  15       64.10       33.71     50.38 o 
   4   4  15     1602.10     1924.11    137.37 o 
   5   4  15      247.51      330.80     65.17 o 
   6   4  15     8546.89     8725.83    303.74 o 
  -7   5  15     5189.33     5151.40    268.69 o 
  -6   5  15      615.75      662.22     88.23 o 
  -5   5  15     1026.59     1273.00     93.18 o 
  -4   5  15      424.69      367.27    115.09 o 
  -3   5  15     9412.11    10247.03    327.32 o 
  -2   5  15       20.43       92.66    125.54 o 
  -1   5  15      622.68      617.56     73.72 o 
   0   5  15      210.89       72.15     52.95 o 
   1   5  15    11323.84    11683.80    306.98 o 
   2   5  15      293.50      329.43     58.30 o 
   3   5  15     1357.49     1282.70     90.10 o 
   4   5  15      696.17      668.05     71.55 o 
   5   5  15     6011.46     6635.13    306.32 o 
   6   5  15       54.24      -31.79     47.89 o 
  -6   6  15      853.75      909.47     87.75 o 
  -5   6  15     3434.14     3892.78    131.67 o 
  -4   6  15     2570.43     2585.01    187.07 o 
  -3   6  15        1.06      -67.31     93.99 o 
  -2   6  15     1865.26     1609.67    200.27 o 
  -1   6  15     2904.93     2859.02    330.30 o 
   0   6  15     2990.39     3335.31    131.89 o 
   1   6  15      581.54      542.35     82.74 o 
   2   6  15     7319.19     8043.83    509.75 o 
   3   6  15     2555.24     2784.62    150.14 o 
   4   6  15      995.32      966.25     76.90 o 
   5   6  15     1453.03     1360.49    132.24 o 
  -6   7  15     3479.38     3826.44    135.53 o 
  -5   7  15      238.83      161.17     67.70 o 
  -4   7  15     1763.88     1637.38    158.36 o 
  -3   7  15     2227.96     2126.89    174.85 o 
  -2   7  15     4270.69     3994.54    206.25 o 
  -1   7  15       30.72      210.74    136.01 o 
   0   7  15     4951.80     4510.45    208.63 o 
   1   7  15     3079.21     3339.90    182.34 o 
   2   7  15     1414.45     1587.67    132.56 o 
   3   7  15      333.92      259.78     60.26 o 
   4   7  15     6326.41     6264.88    222.41 o 
   5   7  15     2443.68     2663.20    127.23 o 
  -5   8  15     5852.10     5840.04    186.18 o 
  -4   8  15      173.99      181.72    108.28 o 
  -3   8  15      306.51      375.22    118.49 o 
  -2   8  15      638.08      764.28    133.89 o 
  -1   8  15     7808.81     8191.93    297.24 o 
   0   8  15       26.31      186.82    131.52 o 
   1   8  15      578.42      563.14    113.61 o 
   2   8  15      113.20      105.68     91.87 o 
   3   8  15     4913.67     4791.15    176.38 o 
   4   8  15      864.53     1048.47    130.67 o 
  -4   9  15     1973.28     2101.18    179.51 o 
  -3   9  15      977.10      854.06    137.04 o 
  -2   9  15     3883.12     4185.55    256.32 o 
  -1   9  15        3.66      -99.10     99.10 o 
   0   9  15     5443.41     5715.28    319.84 o 
   1   9  15      114.40        8.83    165.15 o 
   2   9  15     2132.01     2332.86    178.78 o 
   3   9  15       32.21       73.79     96.18 o 
  -2  10  15     1104.25      910.99    142.92 o 
  -1  10  15     5012.81     5158.14    238.69 o 
   0  10  15      693.61      766.37    136.80 o 
   1  10  15       28.25       50.82    125.54 o 
  -6   0  16     3961.52     5053.67    201.16 o 
  -4   0  16     5744.29     5999.25    303.40 o 
  -2   0  16     5998.69     6547.77    313.86 o 
   0   0  16    10151.53    10741.78    327.08 o 
   2   0  16     2422.83     2721.78    158.21 o 
   4   0  16     5217.83     5685.66    233.78 o 
  -6   1  16      289.13      349.49     66.84 o 
  -5   1  16     9644.64    10816.92    780.92 o 
  -4   1  16      625.52      357.48    297.42 o 
  -3   1  16       53.80      -58.87     58.87 o 
  -2   1  16      714.45      512.12     70.68 o 
  -1   1  16    10049.11    10805.71    229.25 o 
   0   1  16       99.11      179.22     49.47 o 
   1   1  16      503.16      374.09     59.67 o 
   2   1  16     1173.40     1154.05     86.57 o 
   3   1  16     4711.10     4994.83    151.94 o 
   4   1  16       38.23      -49.47     49.47 o 
   5   1  16     2069.06     2106.36    115.61 o 
  -6   2  16     2641.46     2954.64    131.69 o 
  -5   2  16       35.54       -7.47    131.52 o 
  -4   2  16     4567.70     4379.15    535.06 o 
  -3   2  16     2896.61     2926.24    144.82 o 
  -2   2  16     2235.21     2305.15    123.88 o 
  -1   2  16      148.20       85.01     74.73 o 
   0   2  16     2398.11     2403.41    119.30 o 
   1   2  16     5543.82     5911.76    161.57 o 
   2   2  16     1096.26     1230.33     89.16 o 
   3   2  16     2239.01     2392.84    154.25 o 
   4   2  16     2539.23     2662.52    113.96 o 
  -5   3  16     2850.59     3149.09    248.10 o 
  -4   3  16     2044.10     2071.49    213.73 o 
  -3   3  16        6.62       16.79     47.26 o 
  -2   3  16     3126.88     3242.25    162.28 o 
  -1   3  16     3634.08     3849.97    152.91 o 
   0   3  16      551.75      682.91    104.23 o 
   1   3  16      149.93       63.21     63.64 o 
   2   3  16     6019.06     6443.23    170.45 o 
   3   3  16     1501.32     1565.66     92.81 o 
   4   3  16      126.28      173.14     52.91 o 
  -5   4  16      152.35      282.48    147.96 o 
  -4   4  16      265.80      161.96     59.44 o 
  -3   4  16     6286.32     6314.47    239.34 o 
  -2   4  16      520.81      614.84     96.24 o 
  -1   4  16     1093.34      920.21     83.60 o 
   0   4  16        2.93      -40.22     40.22 o 
   1   4  16     5452.21     5835.94    177.64 o 
   2   4  16        3.74      -23.50     33.32 o 
   3   4  16     2226.80     2288.47    103.96 o 
   4   4  16       53.35      -11.14     42.96 o 
  -4   5  16     2024.88     1715.78    212.23 o 
  -3   5  16       15.18       73.61     91.92 o 
  -2   5  16     3872.76     4077.24    298.17 o 
  -1   5  16       26.70      -22.50    149.46 o 
   0   5  16      740.26      631.67     72.60 o 
   1   5  16       20.73      -56.01     56.01 o 
   2   5  16     8807.21     9625.18    225.67 o 
   3   5  16      561.91      428.42     67.71 o 
  -4   6  16     1087.00      954.56    141.12 o 
  -3   6  16     3468.25     3604.93    266.04 o 
  -2   6  16      521.19      494.83     99.02 o 
  -1   6  16     1116.95     1340.01    252.58 o 
   0   6  16     1349.36     1226.17    135.98 o 
   1   6  16     4069.10     4315.29    182.07 o 
   2   6  16      166.72      164.05     94.48 o 
  -2   7  16     1252.53     1221.07    191.31 o 
  -1   7  16     7615.29     8412.07    297.60 o 
   0   7  16      129.80       38.29     87.15 o 
   1   7  16     1406.92     1487.74    151.89 o 
  -1   0  17     7786.65     8841.95    379.62 o 
   1   0  17      481.80      199.31     60.53 o 
  -2   1  17     2174.52     2291.09    134.29 o 
  -1   1  17       11.21      -54.36     55.88 o 
   0   1  17     4410.49     4704.83    137.47 o 
   1   1  17      566.68      632.17     69.46 o 
  -1   2  17     3063.32     2867.09    147.14 o 
   0   2  17      183.32       97.15     34.22 o 
                                                 
